# Supplementary material for: 1,5-Bis­[1-(2-hy­droxy­phen­yl)ethyl­idene]carbonohydrazide dimethyl­formamide monosolvate
Source: Acta Crystallogr Sect E Struct Rep Online. 2010 Sep 30;66(Pt 10):o2645. doi: 10.1107/S1600536810037517 (PMC2983342; doi:10.1107/S1600536810037517)
Supplement: Supplementary file 1 [file e-66-o2645-sup1.cif]

##############################################################################
###                                                                        ###
###        Electronic paper (Acta Crystallographica Section E)             ###
###                                                                        ###
##############################################################################
#                                                                            #
# This CIF contains the data in a paper accepted for publication in Acta     #
# Crystallographica Section E. It conforms to the requirements of Notes      #
# for Authors for Section E, and has been peer reviewed under the auspices   #
# of the IUCr Commission on Journals.                                        #
#                                                                            #
# Full details of the Crystallographic Information File format               #
# are given in the paper "The Crystallographic Information File (CIF):       #
# a New Standard Archive File for Crystallography" by S. R. Hall, F. H.      #
# Allen and I. D. Brown [Acta Cryst. (1991), A47, 655-685].                  #
#                                                                            #
# The current version of the core CIF dictionary is obtainable from          #
# ftp://ftp.iucr.org/pub/cif_core.dic. The current version number is 2.4.    #
#                                                                            #
# Software is freely available for graphical display of the structure(s) in  #
# this CIF.  For information consult the CIF home page http://www.iucr.org/  #
# cif/home.html                                                              #
#                                                                            #
# This file may be used for bona fide research purposes within the           #
# scientific community so long as proper attribution is given to the journal # 
# article from which it was obtained.                                        #
#                                                                            #
##############################################################################
                                             
data_I
_audit_creation_method     SHELXL-97
_chemical_name_systematic
;
1,5-Bis[1-(2-hydroxyphenyl)ethylidene]carbonohydrazide dimethylformamide
monosolvate
;
_chemical_name_common     ?
_chemical_formula_moiety     'C17 H18 N4 O3, C3 H7 N O'
_chemical_formula_sum     'C20 H25 N5 O4'
_chemical_formula_iupac     'C17 H18 N4 O3, C3 H7 N O'
_chemical_formula_weight     399.45
_chemical_melting_point     ?
_symmetry_cell_setting     monoclinic
_symmetry_space_group_name_H-M     'P 21/c  '
loop_
    _symmetry_equiv_pos_as_xyz
    'x, y, z'
    '-x, y+1/2, -z+1/2'
    '-x, -y, -z'
    'x, -y-1/2, z-1/2'
_cell_length_a     16.6372(15)
_cell_length_b     7.5880(9)
_cell_length_c     16.2967(14)
_cell_angle_alpha     90.00
_cell_angle_beta     94.4720(10)
_cell_angle_gamma     90.00
_cell_volume     2051.1(4)
_cell_formula_units_Z     4
_cell_measurement_reflns_used     1764
_cell_measurement_theta_min     2.456
_cell_measurement_theta_max     21.713
_cell_measurement_temperature     298(2)
_exptl_crystal_description     block
_exptl_crystal_colour     colourless
_exptl_crystal_size_max     0.47
_exptl_crystal_size_mid     0.46
_exptl_crystal_size_min     0.23
_exptl_crystal_density_diffrn     1.294
_exptl_crystal_density_meas     ?
_exptl_crystal_density_method     'not measured'
_exptl_crystal_F_000     848
_exptl_absorpt_coefficient_mu     0.092
_exptl_absorpt_correction_type     multi-scan
_exptl_absorpt_process_details     '(SADABS; Sheldrick, 1996)'
_exptl_absorpt_correction_T_min     0.9579
_exptl_absorpt_correction_T_max     0.9791
_exptl_special_details
;
;
_diffrn_ambient_temperature     298(2)
_diffrn_radiation_type     MoK\a
_diffrn_radiation_wavelength     0.71073
_diffrn_radiation_source     'fine-focus sealed tube'
_diffrn_radiation_monochromator     graphite
_diffrn_measurement_device_type     'Bruker SMART APEX CCD area-detector'
_diffrn_measurement_method     'phi and omega scans'
_diffrn_detector_area_resol_mean     ?
_diffrn_reflns_number     10277
_diffrn_reflns_av_R_equivalents     0.0588
_diffrn_reflns_av_sigmaI/netI     0.0685
_diffrn_reflns_theta_min     2.46
_diffrn_reflns_theta_max     25.02
_diffrn_reflns_theta_full     25.02
_diffrn_measured_fraction_theta_max     0.996
_diffrn_measured_fraction_theta_full     0.996
_diffrn_reflns_limit_h_min     -13
_diffrn_reflns_limit_h_max     19
_diffrn_reflns_limit_k_min     -9
_diffrn_reflns_limit_k_max     9
_diffrn_reflns_limit_l_min     -19
_diffrn_reflns_limit_l_max     19
_diffrn_standards_number     ?
_diffrn_standards_interval_count     ?
_diffrn_standards_interval_time     ?
_diffrn_standards_decay_%     ?
_refine_special_details
;
Refinement of <i>F</i>^2^ against ALL reflections. The weighted <i>R</i>-factor
<i>wR</i> and goodness of fit <i>S</i> are based on <i>F</i>^2^, conventional
<i>R</i>-factors <i>R</i> are based on <i>F</i>, with <i>F</i> set to zero for
negative <i>F</i>^2^. The threshold expression of <i>F</i>^2^ >
\s(<i>F</i>^2^) is used only for calculating <i>R</i>-factors(gt) <i>etc</i>.
and is not relevant to the choice of reflections for refinement.
<i>R</i>-factors based on <i>F</i>^2^ are statistically about twice as large
as those based on <i>F</i>, and <i>R</i>- factors based on ALL data will be
even larger.
;
_reflns_number_total     3596
_reflns_number_gt     1712
_reflns_threshold_expression     >2sigma(I)
_refine_ls_structure_factor_coef     Fsqd
_refine_ls_matrix_type     full
_refine_ls_R_factor_all     0.1254
_refine_ls_R_factor_gt     0.0513
_refine_ls_wR_factor_gt     0.1174
_refine_ls_wR_factor_ref     0.1646
_refine_ls_goodness_of_fit_ref     1.036
_refine_ls_restrained_S_all     1.036
_refine_ls_number_reflns     3596
_refine_ls_number_parameters     263
_refine_ls_number_restraints     0
_refine_ls_hydrogen_treatment     constr
_refine_ls_weighting_scheme     calc
_refine_ls_weighting_details
         'calc w=1/[\s^2^(Fo^2^)+(0.0542P)^2^+0.8303P] where P=(Fo^2^+2Fc^2^)/3'
_atom_sites_solution_hydrogens     geom
_atom_sites_solution_primary     direct
_atom_sites_solution_secondary     difmap
_refine_ls_shift/su_max     0.000
_refine_ls_shift/su_mean     0.000
_refine_diff_density_max     0.219
_refine_diff_density_min     -0.173
_refine_ls_extinction_method     SHELXL
_refine_ls_extinction_coef     0.0049(10)
_refine_ls_extinction_expression
                                  'Fc^*^=kFc[1+0.001xFc^2^\l^3^/sin(2\q)]^-1/4^'
loop_
    _atom_type_symbol
    _atom_type_description
    _atom_type_scat_dispersion_real
    _atom_type_scat_dispersion_imag
    _atom_type_scat_source
    'C' 'C' 0.0033 0.0016
                         'International Tables Vol C Tables 4.2.6.8 and 6.1.1.4'
    'H' 'H' 0.0000 0.0000
                         'International Tables Vol C Tables 4.2.6.8 and 6.1.1.4'
    'O' 'O' 0.0106 0.0060
                         'International Tables Vol C Tables 4.2.6.8 and 6.1.1.4'
    'N' 'N' 0.0061 0.0033
                         'International Tables Vol C Tables 4.2.6.8 and 6.1.1.4'
_computing_data_collection     'SMART (Bruker, 2007)'
_computing_cell_refinement     'SAINT (Bruker, 2007)'
_computing_data_reduction     'SAINT (Bruker, 2007)'
_computing_structure_solution     'SHELXS97 (Sheldrick, 2008)'
_computing_structure_refinement     'SHELXL97 (Sheldrick, 2008)'
_computing_molecular_graphics     'SHELXTL (Sheldrick, 2008)'
_computing_publication_material     'SHELXTL (Sheldrick, 2008)'
loop_
    _atom_site_type_symbol
    _atom_site_label
    _atom_site_fract_x
    _atom_site_fract_y
    _atom_site_fract_z
    _atom_site_U_iso_or_equiv
    _atom_site_adp_type
    _atom_site_calc_flag
    _atom_site_refinement_flags
    _atom_site_occupancy
    _atom_site_disorder_assembly
    _atom_site_disorder_group
    N N1 0.15121(15) 0.6195(3) 0.48890(15) 0.0541(7) Uani d . 1 . .
    H H1 0.1563 0.6254 0.5417 0.065 Uiso calc R 1 . .
    N N2 0.08378(15) 0.6805(3) 0.44431(15) 0.0491(7) Uani d . 1 . .
    N N3 0.27455(15) 0.4912(4) 0.49563(15) 0.0555(8) Uani d . 1 . .
    H H3 0.2756 0.5015 0.5483 0.067 Uiso calc R 1 . .
    N N4 0.33674(15) 0.4171(3) 0.45841(15) 0.0510(7) Uani d . 1 . .
    N N5 0.23936(17) 0.5436(4) 0.78637(16) 0.0602(8) Uani d . 1 . .
    O O1 0.20609(13) 0.5357(3) 0.37093(14) 0.0717(8) Uani d . 1 . .
    O O2 0.02424(14) 0.7754(4) 0.30242(13) 0.0772(8) Uani d . 1 . .
    H H2A 0.0592 0.7362 0.3357 0.116 Uiso calc R 1 . .
    O O3 0.38946(14) 0.3282(4) 0.32185(14) 0.0826(8) Uani d . 1 . .
    H H3A 0.3577 0.3729 0.3518 0.124 Uiso calc R 1 . .
    O O4 0.22303(16) 0.6047(4) 0.65032(15) 0.0825(9) Uani d . 1 . .
    C C1 0.20997(19) 0.5488(4) 0.4450(2) 0.0511(9) Uani d . 1 . .
    C C2 0.0191(2) 0.7253(5) 0.57328(18) 0.0606(10) Uani d . 1 . .
    H H2B 0.0483 0.6243 0.5950 0.091 Uiso calc R 1 . .
    H H2C -0.0361 0.7172 0.5863 0.091 Uiso calc R 1 . .
    H H2D 0.0428 0.8305 0.5973 0.091 Uiso calc R 1 . .
    C C3 0.02260(19) 0.7313(4) 0.48137(18) 0.0445(8) Uani d . 1 . .
    C C4 -0.04633(18) 0.7964(4) 0.42688(19) 0.0455(8) Uani d . 1 . .
    C C5 -0.04176(19) 0.8178(4) 0.3417(2) 0.0516(9) Uani d . 1 . .
    C C6 -0.1065(2) 0.8871(5) 0.2935(2) 0.0620(10) Uani d . 1 . .
    H H6 -0.1023 0.9033 0.2374 0.074 Uiso d R 1 . .
    C C7 -0.1762(2) 0.9319(5) 0.3270(2) 0.0706(11) Uani d . 1 . .
    H H7 -0.2193 0.9779 0.2940 0.085 Uiso d R 1 . .
    C C8 -0.1824(2) 0.9086(5) 0.4098(3) 0.0792(12) Uani d . 1 . .
    H H8 -0.2299 0.9381 0.4330 0.095 Uiso d R 1 . .
    C C9 -0.1183(2) 0.8417(5) 0.4584(2) 0.0634(10) Uani d . 1 . .
    H H9 -0.1235 0.8264 0.5143 0.076 Uiso calc R 1 . .
    C C10 0.40492(19) 0.3582(5) 0.59426(19) 0.0617(10) Uani d . 1 . .
    H H10A 0.4233 0.4721 0.6132 0.093 Uiso calc R 1 . .
    H H10B 0.4426 0.2699 0.6148 0.093 Uiso calc R 1 . .
    H H10C 0.3531 0.3346 0.6139 0.093 Uiso calc R 1 . .
    C C11 0.39830(18) 0.3552(4) 0.50206(19) 0.0470(8) Uani d . 1 . .
    C C12 0.46219(18) 0.2798(4) 0.4551(2) 0.0485(8) Uani d . 1 . .
    C C13 0.4547(2) 0.2668(5) 0.3684(2) 0.0588(9) Uani d . 1 . .
    C C14 0.5149(2) 0.1875(5) 0.3275(2) 0.0756(12) Uani d . 1 . .
    H H14 0.5082 0.1747 0.2706 0.091 Uiso d R 1 . .
    C C15 0.5839(2) 0.1277(5) 0.3690(3) 0.0799(12) Uani d . 1 . .
    H H15 0.6244 0.0772 0.3404 0.096 Uiso d R 1 . .
    C C16 0.5933(2) 0.1423(5) 0.4528(3) 0.0738(11) Uani d . 1 . .
    H H16 0.6404 0.1021 0.4813 0.089 Uiso d R 1 . .
    C C17 0.5336(2) 0.2159(4) 0.4947(2) 0.0610(10) Uani d . 1 . .
    H H17 0.5410 0.2237 0.5517 0.073 Uiso d R 1 . .
    C C18 0.1982(2) 0.5477(5) 0.7144(2) 0.0700(11) Uani d . 1 . .
    H H18 0.1458 0.5041 0.7116 0.084 Uiso calc R 1 . .
    C C19 0.3198(2) 0.6151(6) 0.7959(2) 0.0948(14) Uani d . 1 . .
    H H19A 0.3380 0.6399 0.7427 0.142 Uiso calc R 1 . .
    H H19B 0.3553 0.5311 0.8239 0.142 Uiso calc R 1 . .
    H H19C 0.3195 0.7218 0.8275 0.142 Uiso calc R 1 . .
    C C20 0.2055(2) 0.4702(6) 0.8576(2) 0.0931(14) Uani d . 1 . .
    H H20A 0.1503 0.4381 0.8436 0.140 Uiso calc R 1 . .
    H H20B 0.2080 0.5561 0.9010 0.140 Uiso calc R 1 . .
    H H20C 0.2356 0.3676 0.8757 0.140 Uiso calc R 1 . .
loop_
    _atom_site_aniso_label
    _atom_site_aniso_U_11
    _atom_site_aniso_U_22
    _atom_site_aniso_U_33
    _atom_site_aniso_U_12
    _atom_site_aniso_U_13
    _atom_site_aniso_U_23
    N1 0.0494(16) 0.072(2) 0.0391(15) 0.0127(15) -0.0055(13) -0.0015(14)
    N2 0.0449(16) 0.0560(18) 0.0448(16) 0.0048(14) -0.0071(14) -0.0012(13)
    N3 0.0466(16) 0.077(2) 0.0421(15) 0.0101(15) -0.0048(13) -0.0037(15)
    N4 0.0432(15) 0.0593(18) 0.0493(17) 0.0022(14) -0.0032(13) -0.0033(14)
    N5 0.0661(19) 0.073(2) 0.0406(17) 0.0032(17) 0.0014(15) 0.0090(15)
    O1 0.0632(15) 0.106(2) 0.0436(15) 0.0167(14) -0.0101(12) -0.0117(14)
    O2 0.0669(16) 0.117(2) 0.0473(14) 0.0275(15) 0.0014(13) 0.0008(14)
    O3 0.0693(17) 0.125(2) 0.0517(15) 0.0146(16) -0.0044(13) -0.0063(15)
    O4 0.099(2) 0.107(2) 0.0418(15) 0.0096(17) 0.0026(14) 0.0109(15)
    C1 0.0455(19) 0.058(2) 0.048(2) -0.0022(17) -0.0055(17) -0.0060(18)
    C2 0.064(2) 0.068(2) 0.049(2) 0.0049(19) -0.0020(17) 0.0008(18)
    C3 0.049(2) 0.042(2) 0.0421(19) -0.0037(16) -0.0026(16) -0.0045(15)
    C4 0.0480(19) 0.0426(19) 0.045(2) 0.0011(16) -0.0012(16) -0.0055(16)
    C5 0.051(2) 0.058(2) 0.044(2) 0.0062(17) -0.0033(17) -0.0065(17)
    C6 0.067(2) 0.068(3) 0.048(2) 0.007(2) -0.0143(19) -0.0001(18)
    C7 0.058(2) 0.081(3) 0.070(3) 0.019(2) -0.015(2) -0.005(2)
    C8 0.053(2) 0.103(3) 0.080(3) 0.022(2) 0.004(2) -0.006(3)
    C9 0.057(2) 0.078(3) 0.055(2) 0.011(2) 0.0026(19) -0.001(2)
    C10 0.061(2) 0.070(2) 0.053(2) 0.0082(19) -0.0060(17) 0.0022(19)
    C11 0.0440(19) 0.047(2) 0.049(2) -0.0037(16) -0.0047(16) -0.0020(16)
    C12 0.045(2) 0.046(2) 0.054(2) -0.0063(16) -0.0020(17) 0.0011(17)
    C13 0.053(2) 0.065(2) 0.057(2) -0.0051(19) -0.0014(19) -0.0055(19)
    C14 0.070(3) 0.093(3) 0.066(3) -0.004(2) 0.017(2) -0.012(2)
    C15 0.068(3) 0.074(3) 0.101(4) 0.006(2) 0.028(3) -0.004(3)
    C16 0.055(2) 0.072(3) 0.094(3) 0.012(2) 0.004(2) 0.011(2)
    C17 0.055(2) 0.058(2) 0.070(2) 0.0031(19) -0.001(2) 0.0056(19)
    C18 0.070(3) 0.075(3) 0.064(3) 0.000(2) -0.001(2) -0.001(2)
    C19 0.072(3) 0.132(4) 0.078(3) -0.003(3) -0.009(2) 0.010(3)
    C20 0.116(3) 0.100(3) 0.066(3) 0.013(3) 0.024(3) 0.025(2)
_geom_special_details
;
All e.s.d.'s (except the e.s.d. in the dihedral angle between two l.s. planes)
are estimated using the full covariance matrix. The cell e.s.d.'s are taken
into account individually in the estimation of e.s.d.'s in distances, angles
and torsion angles; correlations between e.s.d.'s in cell parameters are only
used when they are defined by crystal symmetry. An approximate (isotropic)
treatment of cell e.s.d.'s is used for estimating e.s.d.'s involving l.s.
planes.
;
loop_
    _geom_bond_atom_site_label_1
    _geom_bond_atom_site_label_2
    _geom_bond_site_symmetry_2
    _geom_bond_distance
    _geom_bond_publ_flag
    N1 C1 . 1.365(4) ?
    N1 N2 . 1.369(3) ?
    N1 H1 . 0.8600 ?
    N2 C3 . 1.283(4) ?
    N3 N4 . 1.361(3) ?
    N3 C1 . 1.374(4) ?
    N3 H3 . 0.8600 ?
    N4 C11 . 1.289(4) ?
    N5 C18 . 1.311(4) ?
    N5 C19 . 1.440(4) ?
    N5 C20 . 1.441(4) ?
    O1 C1 . 1.208(3) ?
    O2 C5 . 1.352(3) ?
    O2 H2A . 0.8200 ?
    O3 C13 . 1.358(4) ?
    O3 H3A . 0.8200 ?
    O4 C18 . 1.232(4) ?
    C2 C3 . 1.504(4) ?
    C2 H2B . 0.9600 ?
    C2 H2C . 0.9600 ?
    C2 H2D . 0.9600 ?
    C3 C4 . 1.480(4) ?
    C4 C9 . 1.382(4) ?
    C4 C5 . 1.405(4) ?
    C5 C6 . 1.387(4) ?
    C6 C7 . 1.363(5) ?
    C6 H6 . 0.9300 ?
    C7 C8 . 1.372(5) ?
    C7 H7 . 0.9300 ?
    C8 C9 . 1.375(5) ?
    C8 H8 . 0.9302 ?
    C9 H9 . 0.9300 ?
    C10 C11 . 1.498(4) ?
    C10 H10A . 0.9600 ?
    C10 H10B . 0.9600 ?
    C10 H10C . 0.9600 ?
    C11 C12 . 1.473(4) ?
    C12 C17 . 1.394(4) ?
    C12 C13 . 1.411(4) ?
    C13 C14 . 1.384(5) ?
    C14 C15 . 1.364(5) ?
    C14 H14 . 0.9300 ?
    C15 C16 . 1.367(5) ?
    C15 H15 . 0.9299 ?
    C16 C17 . 1.368(5) ?
    C16 H16 . 0.9300 ?
    C17 H17 . 0.9300 ?
    C18 H18 . 0.9300 ?
    C19 H19A . 0.9600 ?
    C19 H19B . 0.9600 ?
    C19 H19C . 0.9600 ?
    C20 H20A . 0.9600 ?
    C20 H20B . 0.9600 ?
    C20 H20C . 0.9600 ?
loop_
    _geom_angle_atom_site_label_1
    _geom_angle_atom_site_label_2
    _geom_angle_atom_site_label_3
    _geom_angle_site_symmetry_1
    _geom_angle_site_symmetry_3
    _geom_angle
    _geom_angle_publ_flag
    C1 N1 N2 . . 116.4(3) ?
    C1 N1 H1 . . 121.8 ?
    N2 N1 H1 . . 121.8 ?
    C3 N2 N1 . . 120.0(3) ?
    N4 N3 C1 . . 116.7(3) ?
    N4 N3 H3 . . 121.6 ?
    C1 N3 H3 . . 121.6 ?
    C11 N4 N3 . . 120.2(3) ?
    C18 N5 C19 . . 120.2(3) ?
    C18 N5 C20 . . 121.3(3) ?
    C19 N5 C20 . . 118.5(3) ?
    C5 O2 H2A . . 109.5 ?
    C13 O3 H3A . . 109.5 ?
    O1 C1 N1 . . 124.8(3) ?
    O1 C1 N3 . . 123.5(3) ?
    N1 C1 N3 . . 111.6(3) ?
    C3 C2 H2B . . 109.5 ?
    C3 C2 H2C . . 109.5 ?
    H2B C2 H2C . . 109.5 ?
    C3 C2 H2D . . 109.5 ?
    H2B C2 H2D . . 109.5 ?
    H2C C2 H2D . . 109.5 ?
    N2 C3 C4 . . 115.1(3) ?
    N2 C3 C2 . . 123.6(3) ?
    C4 C3 C2 . . 121.3(3) ?
    C9 C4 C5 . . 116.9(3) ?
    C9 C4 C3 . . 120.9(3) ?
    C5 C4 C3 . . 122.2(3) ?
    O2 C5 C6 . . 116.4(3) ?
    O2 C5 C4 . . 123.3(3) ?
    C6 C5 C4 . . 120.3(3) ?
    C7 C6 C5 . . 121.0(3) ?
    C7 C6 H6 . . 119.5 ?
    C5 C6 H6 . . 119.5 ?
    C6 C7 C8 . . 119.6(3) ?
    C6 C7 H7 . . 120.2 ?
    C8 C7 H7 . . 120.2 ?
    C7 C8 C9 . . 120.0(4) ?
    C7 C8 H8 . . 120.0 ?
    C9 C8 H8 . . 120.0 ?
    C8 C9 C4 . . 122.2(3) ?
    C8 C9 H9 . . 118.9 ?
    C4 C9 H9 . . 118.9 ?
    C11 C10 H10A . . 109.5 ?
    C11 C10 H10B . . 109.5 ?
    H10A C10 H10B . . 109.5 ?
    C11 C10 H10C . . 109.5 ?
    H10A C10 H10C . . 109.5 ?
    H10B C10 H10C . . 109.5 ?
    N4 C11 C12 . . 115.4(3) ?
    N4 C11 C10 . . 122.7(3) ?
    C12 C11 C10 . . 121.8(3) ?
    C17 C12 C13 . . 116.4(3) ?
    C17 C12 C11 . . 121.2(3) ?
    C13 C12 C11 . . 122.4(3) ?
    O3 C13 C14 . . 117.2(3) ?
    O3 C13 C12 . . 122.7(3) ?
    C14 C13 C12 . . 120.1(3) ?
    C15 C14 C13 . . 121.2(4) ?
    C15 C14 H14 . . 119.4 ?
    C13 C14 H14 . . 119.4 ?
    C14 C15 C16 . . 119.7(4) ?
    C14 C15 CG1 . . 59.7(2) ?
    C14 C15 H15 . . 120.2 ?
    C16 C15 H15 . . 120.2 ?
    C15 C16 C17 . . 120.0(4) ?
    C15 C16 H16 . . 120.0 ?
    C17 C16 H16 . . 120.0 ?
    C16 C17 C12 . . 122.5(4) ?
    C16 C17 H17 . . 118.8 ?
    C12 C17 H17 . . 118.8 ?
    O4 C18 N5 . . 125.4(4) ?
    O4 C18 H18 . . 117.3 ?
    N5 C18 H18 . . 117.3 ?
    N5 C19 H19A . . 109.5 ?
    N5 C19 H19B . . 109.5 ?
    H19A C19 H19B . . 109.5 ?
    N5 C19 H19C . . 109.5 ?
    H19A C19 H19C . . 109.5 ?
    H19B C19 H19C . . 109.5 ?
    N5 C20 H20A . . 109.5 ?
    N5 C20 H20B . . 109.5 ?
    H20A C20 H20B . . 109.5 ?
    N5 C20 H20C . . 109.5 ?
    H20A C20 H20C . . 109.5 ?
    H20B C20 H20C . . 109.5 ?
loop_
    _geom_hbond_atom_site_label_D
    _geom_hbond_atom_site_label_H
    _geom_hbond_atom_site_label_A
    _geom_hbond_site_symmetry_A
    _geom_hbond_distance_DH
    _geom_hbond_distance_HA
    _geom_hbond_distance_DA
    _geom_hbond_angle_DHA
    N1 H1 O4 . 0.86 2.02 2.805(3) 151.3
    N3 H3 O4 . 0.86 2.09 2.858(4) 148.2
    O2 H2A N2 . 0.82 1.83 2.548(3) 144.6
    O3 H3A N4 . 0.82 1.83 2.546(3) 145.1
    C6 H6 O1 2 0.93 2.57 3.241(4) 128.9
    C10 H10A Cg 3_666 0.96 2.66 3.536(4) 152.6
data_global
_journal_date_recd_electronic     2010-09-05
_journal_date_accepted     2010-09-19
_journal_name_full     'Acta Crystallographica, Section E'
_journal_year     2010
_journal_volume     66
_journal_issue     10
_journal_page_first     o2645
_journal_page_last     o2645
_journal_paper_category     QO
_journal_coeditor_code     CV2762
_publ_contact_author_name     'Lingyun Du'
_publ_contact_author_address
;
College of Chemistry and Chemical Engineering,
Liaocheng University, Shandong
252059, People's Republic of China
;
_publ_contact_author_email     dulingyun@lcu.edu.cn
_publ_contact_author_fax     '86 635 8230686'
_publ_contact_author_phone     '86 635 8230686'
_publ_section_title
;
1,5-Bis[1-(2-hydroxyphenyl)ethylidene]carbonohydrazide dimethylformamide
monosolvate
;
loop_
    _publ_author_name
    _publ_author_address
    'Lingyun Du'
;
College of Chemistry and Chemical Engineering
Liaocheng University
Shandong 252059
People's Republic of China
;
    'Wenkang Zhang'
;
College of Chemistry and Chemical Engineering
Liaocheng University
Shandong 252059
People's Republic of China
;
