# Supplementary material for: 1,5-Bis­[1-(2-hy­droxy­phen­yl)ethyl­idene]carbonohydrazide dimethyl­formamide monosolvate
Source: Acta Crystallogr Sect E Struct Rep Online. 2010 Sep 30;66(Pt 10):o2645. doi: 10.1107/S1600536810037517 (PMC2983342; doi:10.1107/S1600536810037517)
Supplement: Supplementary file 2 [file e-66-o2645-Isup2.hkl]

# 
# h,k,l, Fc-squared, Fo-squared, sigma(Fo-squared) and status flag 
# 
data_I
_shelx_title ' 090501f in P2(1)/c' 
_shelx_refln_list_code          4 
_shelx_F_calc_maximum      254.37 
_exptl_crystal_F_000       848.00 
_reflns_d_resolution_high  0.8403 
 
loop_ 
 _symmetry_equiv_pos_as_xyz 
 'x, y, z' 
 '-x, y+1/2, -z+1/2' 
 '-x, -y, -z' 
 'x, -y-1/2, z-1/2' 
 
_cell_length_a    16.6372 
_cell_length_b     7.5880 
_cell_length_c    16.2967 
_cell_angle_alpha  90.000 
_cell_angle_beta   94.472 
_cell_angle_gamma  90.000 
 
_shelx_F_squared_multiplier     1.000 
 
loop_ 
 _refln_index_h 
 _refln_index_k 
 _refln_index_l 
 _refln_F_squared_calc 
 _refln_F_squared_meas 
 _refln_F_squared_sigma 
 _refln_observed_status 
   2   0   0      531.56      485.74     12.14 o 
   3   0   0     2989.30     2909.25     65.44 o 
   4   0   0     1507.58     1558.82     36.83 o 
   5   0   0    18495.17    18881.28    412.23 o 
   6   0   0        3.49       -2.06      2.15 o 
   7   0   0      935.74      951.08     25.81 o 
   8   0   0      224.75      162.99      8.32 o 
   9   0   0      173.22      208.17     10.09 o 
  10   0   0      739.72      802.33     24.87 o 
  11   0   0      333.65      319.41     14.15 o 
  12   0   0      269.60      253.19     13.24 o 
  13   0   0       41.85       52.50      9.62 o 
  14   0   0      642.38      573.95     26.60 o 
  15   0   0      286.05      338.55     27.74 o 
  16   0   0      674.27      726.58     42.58 o 
  17   0   0       17.99       21.03     16.36 o 
  18   0   0        0.71        1.07     13.52 o 
  19   0   0       14.15        9.23     15.61 o 
   1   1   0        2.64       -5.31      3.54 o 
   2   1   0     1318.37     1381.65     26.65 o 
   3   1   0     2872.05     3166.13     94.82 o 
   4   1   0      381.94      395.26      8.56 o 
   5   1   0     1422.88     1429.76     25.00 o 
   6   1   0      281.66      247.73      9.53 o 
   7   1   0      986.94      945.65     26.68 o 
   8   1   0        0.30        0.34      2.54 o 
   9   1   0       63.35       51.31      5.00 o 
  10   1   0      458.63      415.60     13.96 o 
  11   1   0        6.59       -0.28      3.55 o 
  12   1   0        0.01       -1.92      3.74 o 
  13   1   0      197.19      186.87     10.30 o 
  14   1   0      345.31      313.07     14.86 o 
  15   1   0     1238.98     1268.09     37.16 o 
  16   1   0       50.55       59.88     13.84 o 
  17   1   0      329.74      289.95     19.17 o 
  18   1   0       19.98       30.99     12.06 o 
  19   1   0        5.90       -0.98     11.30 o 
   0   2   0     1673.13     1683.73     34.06 o 
   1   2   0       11.58        9.96      2.64 o 
   2   2   0    64705.59    63761.16   1183.46 o 
   3   2   0     5349.09     5212.72     83.43 o 
   4   2   0      135.73      120.28      5.15 o 
   5   2   0      852.05      847.11     16.96 o 
   6   2   0      110.72       94.32      6.82 o 
   7   2   0     1199.83     1253.03     56.53 o 
   8   2   0      309.41      259.24     10.58 o 
   9   2   0       96.58      106.06      7.00 o 
  10   2   0      307.08      276.58     13.57 o 
  11   2   0        1.26        1.31      3.94 o 
  12   2   0      113.61       97.03     10.08 o 
  13   2   0      223.17      248.98     16.13 o 
  14   2   0      489.68      489.94     18.65 o 
  15   2   0       14.92        8.89      7.90 o 
  16   2   0       41.88       49.86     12.45 o 
  17   2   0        2.44       -5.28     10.48 o 
  18   2   0       46.60       58.52     20.87 o 
  19   2   0       22.06       15.50     18.88 o 
   1   3   0      496.99      486.36     10.01 o 
   2   3   0       87.71       99.27      5.27 o 
   3   3   0     1083.40     1165.92     23.01 o 
   4   3   0     2082.31     2146.33     60.33 o 
   5   3   0      598.37      506.56     12.72 o 
   6   3   0        8.89        2.61      2.97 o 
   7   3   0      135.81      152.38      9.99 o 
   8   3   0      352.55      325.27     26.47 o 
   9   3   0       32.58       37.00      6.99 o 
  10   3   0       34.16       57.82      7.75 o 
  11   3   0       77.95       68.20      9.02 o 
  12   3   0      710.33      670.00     33.30 o 
  13   3   0      923.51      907.47     60.03 o 
  14   3   0        2.22       -9.51      6.34 o 
  15   3   0        8.39        5.88     10.35 o 
  16   3   0        0.12      -14.90      9.93 o 
  17   3   0       19.63       23.46     18.96 o 
  18   3   0       73.38       74.94     17.14 o 
   0   4   0       50.16       43.04      6.78 o 
   1   4   0      379.46      396.90     12.88 o 
   2   4   0      334.73      320.49      9.77 o 
   3   4   0       13.82       15.24      5.24 o 
   4   4   0     6263.11     6097.12    192.11 o 
   5   4   0        2.35       11.97      5.17 o 
   6   4   0      373.56      316.74     11.01 o 
   7   4   0        3.63        2.07      4.11 o 
   8   4   0        8.02        1.83      3.86 o 
   9   4   0       86.12       60.52      7.29 o 
  10   4   0      219.21      216.51     13.93 o 
  11   4   0      565.15      597.71     45.31 o 
  12   4   0      449.94      472.99     58.75 o 
  13   4   0        4.98       -4.97      8.14 o 
  14   4   0        8.10       -1.84      9.95 o 
  15   4   0        0.09       -5.60      9.82 o 
  16   4   0        0.56      -14.03      9.81 o 
  17   4   0       24.15       20.41     24.51 o 
   1   5   0      124.75      141.15      7.72 o 
   2   5   0       44.87       58.84      7.75 o 
   3   5   0       14.23       11.41      4.86 o 
   4   5   0        0.01       -2.14      4.82 o 
   5   5   0       84.38      121.97     16.78 o 
   6   5   0      708.15      666.44     39.10 o 
   7   5   0      142.05      126.36     10.45 o 
   8   5   0       16.01       22.79      9.71 o 
   9   5   0       18.00       28.21     16.58 o 
  10   5   0      305.55      312.73     31.39 o 
  11   5   0      572.45      568.95     66.33 o 
  12   5   0        8.95        4.08     10.67 o 
  13   5   0        0.16        0.20      9.86 o 
  14   5   0        0.95      -15.17     10.11 o 
  15   5   0        0.05        8.77     12.23 o 
  16   5   0       15.93       23.81     14.01 o 
   0   6   0        1.26       -2.85      6.35 o 
   1   6   0       11.13        2.33      5.25 o 
   2   6   0        3.22       -4.22      4.99 o 
   3   6   0       10.37        8.70      6.52 o 
   4   6   0      123.03      125.12     10.70 o 
   5   6   0       18.21       17.53      7.13 o 
   6   6   0      431.15      378.47     35.12 o 
   7   6   0        0.06        0.06     11.75 o 
   8   6   0       27.73       33.60     12.86 o 
   9   6   0      261.39      316.66     36.97 o 
  10   6   0       55.39       61.93     33.07 o 
  11   6   0       55.10       42.14     22.15 o 
  12   6   0        0.82      -11.79      9.96 o 
  13   6   0        2.44        1.78     12.74 o 
  14   6   0        2.67       -0.01     12.10 o 
   1   7   0        8.93       -2.93      5.80 o 
   2   7   0        2.41       -0.43      6.84 o 
   3   7   0       20.51       12.68      7.78 o 
   4   7   0       25.42       19.04      7.82 o 
   5   7   0        0.22       -3.04     11.01 o 
   6   7   0       10.63       15.99     18.21 o 
   7   7   0        7.10       -1.54     14.67 o 
   8   7   0      316.82      381.11     35.63 o 
   9   7   0       66.94       81.68     29.21 o 
  10   7   0       38.14       43.93     15.96 o 
  11   7   0        0.44      -17.57     11.71 o 
  12   7   0        0.14       -8.03     13.50 o 
   0   8   0        0.00        0.32     10.70 o 
   1   8   0       32.25        4.35      9.54 o 
   2   8   0        3.36      -14.89     10.14 o 
   3   8   0        1.80        5.67     13.04 o 
   4   8   0        7.04      -13.98     12.36 o 
   5   8   0        4.40       17.29     14.12 o 
   6   8   0        4.06      -10.08     13.26 o 
   7   8   0      111.22      169.29     24.80 o 
   8   8   0       17.88       30.42     17.25 o 
   9   8   0        0.60        3.74     15.28 o 
   1   9   0        5.03       -3.77     13.37 o 
 -19   1   1        2.24        3.59     16.52 o 
 -18   1   1       27.83       23.34     11.87 o 
 -17   1   1       79.08       99.89     15.95 o 
 -16   1   1      116.74      155.37     14.32 o 
 -15   1   1      202.37      222.36     15.50 o 
 -14   1   1      422.61      415.30     16.40 o 
 -13   1   1        8.52        7.41      5.03 o 
 -12   1   1      162.66      152.33      7.49 o 
 -11   1   1       48.08       34.85      5.19 o 
 -10   1   1      386.49      370.29     12.66 o 
  -9   1   1      175.85      175.21      6.74 o 
  -8   1   1       57.10       63.17      7.46 o 
  -7   1   1       97.21       98.13      4.60 o 
  -6   1   1        0.47       -0.52      1.75 o 
  -5   1   1      716.47      756.64     33.01 o 
  -4   1   1      251.41      294.57      7.04 o 
  -3   1   1     2765.98     2865.10     46.43 o 
  -2   1   1     4607.99     4498.86     71.21 o 
  -1   1   1        2.97        2.90      1.12 o 
   0   1   1     4057.00     4203.28     59.68 o 
   1   1   1      625.52      583.16     10.71 o 
   2   1   1     1344.10     1317.64     31.74 o 
   3   1   1     9064.60     9238.62    165.32 o 
   4   1   1        6.19        3.49      1.61 o 
   5   1   1      125.59      108.24      3.98 o 
   6   1   1      146.86      115.65      4.44 o 
   7   1   1        5.53       12.75      2.88 o 
   8   1   1      136.49      141.75      5.78 o 
   9   1   1       74.03      103.47      5.51 o 
  10   1   1      198.98      182.83      7.14 o 
  11   1   1       91.40       93.40     11.34 o 
  12   1   1       47.00       50.54      7.52 o 
  13   1   1       70.15       90.59     10.55 o 
  14   1   1       78.88      102.24     11.16 o 
  15   1   1      190.09      234.73     20.74 o 
  16   1   1      248.95      259.92     19.56 o 
  17   1   1      292.85      262.52     26.83 o 
  18   1   1        7.50       13.50     11.46 o 
  19   1   1        1.44        1.13     11.79 o 
 -19   2   1       16.53       47.15     23.33 o 
 -18   2   1      145.81      161.06     31.22 o 
 -17   2   1       30.15       40.72     19.79 o 
 -16   2   1       60.23       65.80     12.69 o 
 -15   2   1       30.58       49.19      9.54 o 
 -14   2   1      902.88      898.96     41.29 o 
 -13   2   1      270.02      270.07     20.02 o 
 -12   2   1      463.62      444.29     14.71 o 
 -11   2   1        2.92       -0.81      3.73 o 
 -10   2   1       56.05       73.77      6.50 o 
  -9   2   1       27.64       28.65      4.58 o 
  -8   2   1      111.52      104.14      7.62 o 
  -7   2   1     1159.94     1159.98     43.72 o 
  -6   2   1       13.45        3.39      2.62 o 
  -5   2   1       97.49       78.65      5.15 o 
  -4   2   1       65.15       88.02      4.70 o 
  -3   2   1     4349.65     4334.22     55.84 o 
  -2   2   1    46931.48    45737.98    834.51 o 
  -1   2   1      655.99      596.87     10.38 o 
   0   2   1     6914.34     6847.65    100.17 o 
   1   2   1     6202.10     6110.21     96.82 o 
   2   2   1    19868.89    19692.09    402.66 o 
   3   2   1      971.28      965.83     18.45 o 
   4   2   1       54.60       65.39      5.06 o 
   5   2   1        0.03        0.09      1.89 o 
   6   2   1      429.63      436.23     13.94 o 
   7   2   1       65.31       68.45      5.18 o 
   8   2   1      216.40      178.44      6.68 o 
   9   2   1      219.69      210.04     11.14 o 
  10   2   1       36.86       36.75      4.93 o 
  11   2   1        6.35        2.45      4.95 o 
  12   2   1       12.05        5.95      5.69 o 
  13   2   1      357.23      368.22     15.15 o 
  14   2   1       29.22       44.48     11.59 o 
  15   2   1       34.27       32.76      9.18 o 
  16   2   1        0.01      -10.60      7.07 o 
  17   2   1       32.79       24.35     11.60 o 
  18   2   1       13.05       11.02     12.95 o 
  19   2   1        0.42      -11.64     17.49 o 
 -18   3   1        1.47      -11.69     13.70 o 
 -17   3   1        6.23       -6.06     10.91 o 
 -16   3   1        1.48      -13.24      8.82 o 
 -15   3   1        2.60      -10.16      8.62 o 
 -14   3   1        5.04        8.19      9.11 o 
 -13   3   1      513.49      518.48     29.32 o 
 -12   3   1      431.63      400.99     25.16 o 
 -11   3   1        2.22        7.24      6.03 o 
 -10   3   1       33.06       39.98      7.76 o 
  -9   3   1       31.52       24.73      4.79 o 
  -8   3   1       27.34       24.80      4.66 o 
  -7   3   1      105.81      115.90      7.42 o 
  -6   3   1        4.17       -1.62      2.74 o 
  -5   3   1        5.46        4.06      2.99 o 
  -4   3   1      467.27      438.13     14.38 o 
  -3   3   1      958.45     1005.78     23.93 o 
  -2   3   1       91.73      114.16      5.98 o 
  -1   3   1      612.66      671.37     14.61 o 
   0   3   1      140.92      137.52      4.95 o 
   1   3   1      368.87      356.84      8.13 o 
   2   3   1      230.68      215.48      7.49 o 
   3   3   1     1579.17     1457.78     30.65 o 
   4   3   1     1154.17     1077.57     22.62 o 
   5   3   1     1125.29     1023.85     23.62 o 
   6   3   1        0.20       -4.65      3.10 o 
   7   3   1      196.30      192.94      8.38 o 
   8   3   1       14.68        7.26      3.19 o 
   9   3   1        8.74        8.13      3.46 o 
  10   3   1       56.49       71.54     11.89 o 
  11   3   1       86.89       80.91     11.08 o 
  12   3   1      180.74      184.56     12.01 o 
  13   3   1      691.40      660.39     22.12 o 
  14   3   1       29.71       29.11      8.25 o 
  15   3   1       47.68       60.51     16.77 o 
  16   3   1       33.01       20.94     11.86 o 
  17   3   1       16.31       14.02     17.65 o 
  18   3   1        6.07      -15.29     16.31 o 
 -17   4   1       44.08       31.89     15.61 o 
 -16   4   1        0.17       -5.09     10.91 o 
 -15   4   1        0.20      -10.12      9.76 o 
 -14   4   1        1.41       -4.89      8.88 o 
 -13   4   1       16.43       17.64     10.50 o 
 -12   4   1      732.66      710.89     87.26 o 
 -11   4   1       81.82       78.61     14.83 o 
 -10   4   1      253.27      260.78     30.56 o 
  -9   4   1      113.24      125.66      7.65 o 
  -8   4   1       68.49       66.12      5.57 o 
  -7   4   1      114.27      104.13      8.25 o 
  -6   4   1        0.02        0.39      4.11 o 
  -5   4   1      194.55      179.27     11.60 o 
  -4   4   1     4054.41     4070.92     62.51 o 
  -3   4   1      151.13      138.27      7.59 o 
  -2   4   1       74.75       71.05      6.24 o 
  -1   4   1      547.13      488.28     11.95 o 
   0   4   1       39.53       42.04      5.26 o 
   1   4   1       32.91       38.26      4.61 o 
   2   4   1     1527.03     1483.58     31.09 o 
   3   4   1     1291.49     1294.09     31.82 o 
   4   4   1     3891.72     3809.74    139.15 o 
   5   4   1       84.04       98.77      8.01 o 
   6   4   1       19.13        6.11      4.34 o 
   7   4   1       11.48       11.74      4.62 o 
   8   4   1       23.53       12.93      6.15 o 
   9   4   1       35.20       42.13      6.93 o 
  10   4   1       24.22       18.44      6.27 o 
  11   4   1      428.06      461.64     17.99 o 
  12   4   1       69.95       87.85     15.99 o 
  13   4   1        0.04       -5.11      9.21 o 
  14   4   1        0.89       -3.24      9.23 o 
  15   4   1        1.46       -1.60      9.77 o 
  16   4   1       30.06       30.08     13.54 o 
  17   4   1        4.37      -10.46     12.18 o 
 -16   5   1        0.04       -7.72     11.85 o 
 -15   5   1        1.11       -7.18     10.33 o 
 -14   5   1        1.11       -8.31     10.80 o 
 -13   5   1       20.29        8.90     10.54 o 
 -12   5   1      133.96      189.58     20.95 o 
 -11   5   1      289.63      307.30     33.86 o 
 -10   5   1      243.06      265.03     30.18 o 
  -9   5   1       10.30        8.64      9.87 o 
  -8   5   1        0.80       -8.53      5.68 o 
  -7   5   1       15.11        5.95      6.54 o 
  -6   5   1      176.19      178.76     10.50 o 
  -5   5   1       60.71       60.29      7.52 o 
  -4   5   1        4.09        1.03      4.43 o 
  -3   5   1        0.14       -5.86      3.91 o 
  -2   5   1       24.14       19.84      4.98 o 
  -1   5   1        1.57       -3.01      3.60 o 
   0   5   1        7.66        0.66      3.83 o 
   1   5   1        0.40       -5.36      3.57 o 
   2   5   1       33.19       32.51      6.22 o 
   3   5   1        8.12        3.44      4.93 o 
   4   5   1       43.91       35.70      6.75 o 
   5   5   1      149.60      157.94     16.51 o 
   6   5   1       61.15      110.02     12.06 o 
   7   5   1      161.19      168.45     13.36 o 
   8   5   1       32.16       22.10      7.82 o 
   9   5   1       17.26        4.65      9.71 o 
  10   5   1       87.92      140.80     30.52 o 
  11   5   1      360.68      385.92     56.86 o 
  12   5   1       32.07       33.66     12.07 o 
  13   5   1       18.59       20.92     11.61 o 
  14   5   1        0.05        1.11     10.97 o 
  15   5   1        3.23       -0.41     11.25 o 
  16   5   1        4.71       22.35     15.56 o 
 -14   6   1        0.16       -0.02     13.11 o 
 -13   6   1        5.42       10.88     12.67 o 
 -12   6   1        0.12       -0.55     11.81 o 
 -11   6   1       44.19       55.07     14.94 o 
 -10   6   1      305.79      322.22     31.02 o 
  -9   6   1       52.29       72.31     15.20 o 
  -8   6   1      194.27      219.57     27.69 o 
  -7   6   1      109.37      109.46     12.91 o 
  -6   6   1      731.79      640.07     39.42 o 
  -5   6   1       38.58       43.02      9.54 o 
  -4   6   1        2.77       -1.03      5.44 o 
  -3   6   1        0.42        0.87      5.42 o 
  -2   6   1       61.81       70.47      7.86 o 
  -1   6   1       47.85       40.60      6.28 o 
   0   6   1       68.33       63.09      7.10 o 
   1   6   1       29.90       14.53      6.50 o 
   2   6   1       46.29       46.58      8.12 o 
   3   6   1      138.06      141.13     11.25 o 
   4   6   1       79.35       74.22      9.02 o 
   5   6   1      189.18      211.40     12.54 o 
   6   6   1      495.30      423.80     42.17 o 
   7   6   1        4.89        8.01      9.87 o 
   8   6   1       90.83      116.55     17.96 o 
   9   6   1      348.98      339.73     31.77 o 
  10   6   1        4.52       -1.45     11.56 o 
  11   6   1        5.89        8.83     14.59 o 
  12   6   1        0.86      -11.69     10.10 o 
  13   6   1        4.09       -3.47     11.87 o 
  14   6   1       48.67       48.40     24.78 o 
 -12   7   1        0.67        6.11     13.59 o 
 -11   7   1        8.14       18.85     13.92 o 
 -10   7   1       17.22        7.15     13.68 o 
  -9   7   1      177.44      239.03     41.12 o 
  -8   7   1        7.47       21.52     14.19 o 
  -7   7   1       28.90       28.26     14.16 o 
  -6   7   1       16.34       16.19     12.57 o 
  -5   7   1        0.04        3.10      8.56 o 
  -4   7   1        6.86        3.74      8.57 o 
  -3   7   1        1.28       -6.19      6.09 o 
  -2   7   1       11.86        9.55      6.56 o 
  -1   7   1        0.15       -8.24      5.50 o 
   0   7   1        0.65       -0.87      6.74 o 
   1   7   1        7.04       -9.30      6.51 o 
   2   7   1        6.38       -9.70      6.47 o 
   3   7   1       11.02        7.22      7.49 o 
   4   7   1        0.48       -6.28      8.59 o 
   5   7   1        0.06       -3.03     10.81 o 
   6   7   1        7.56       11.66     12.82 o 
   7   7   1       14.88       16.77     13.79 o 
   8   7   1        1.28       12.37     13.26 o 
   9   7   1      196.53      201.52     24.05 o 
  10   7   1        5.15       -9.48     16.60 o 
  11   7   1        0.13       -4.71     12.98 o 
  12   7   1        2.61        3.94     14.20 o 
  -9   8   1        4.15        7.52     15.45 o 
  -8   8   1      229.16      346.87     37.69 o 
  -7   8   1       18.32       11.49     16.21 o 
  -6   8   1       59.21       43.97     16.73 o 
  -5   8   1        0.56       -4.86     12.92 o 
  -4   8   1        9.25        3.38     13.07 o 
  -3   8   1        4.85      -11.97      9.34 o 
  -2   8   1        6.52        6.88     10.54 o 
  -1   8   1        0.27       -9.89      7.55 o 
   0   8   1       32.18       20.28     10.01 o 
   1   8   1        0.06      -13.03      8.70 o 
   2   8   1        4.69       -0.02      8.61 o 
   3   8   1        2.75       -5.04     17.22 o 
   4   8   1       10.37        5.11     13.17 o 
   5   8   1        2.08       -5.14     15.64 o 
   6   8   1       71.36       69.26     19.00 o 
   7   8   1       32.44       64.24     18.69 o 
   8   8   1      105.78      135.85     22.36 o 
   9   8   1        0.02       -3.31     14.67 o 
  -1   9   1        0.61      -12.12     11.27 o 
   0   9   1        5.09      -11.54      9.53 o 
   1   9   1        4.12        6.33     17.33 o 
 -19   0   2        0.04        0.59     15.50 o 
 -18   0   2        4.34       -0.97     15.02 o 
 -17   0   2        3.69       10.03     14.32 o 
 -16   0   2     2069.44     2009.56     84.78 o 
 -15   0   2      287.73      299.40     27.18 o 
 -14   0   2      170.50      197.49     18.59 o 
 -13   0   2      207.37      223.29     13.27 o 
 -12   0   2        0.11       -1.06      5.50 o 
 -11   0   2       23.96       46.36     11.29 o 
 -10   0   2       58.31       90.25      9.53 o 
  -9   0   2      278.05      274.10     12.20 o 
  -8   0   2     2705.95     2903.84     69.93 o 
  -7   0   2     1068.41      978.98     27.14 o 
  -6   0   2        1.77        0.76      2.31 o 
  -5   0   2       30.27       28.63      4.15 o 
  -4   0   2     2097.88     2206.00     55.64 o 
  -3   0   2     3846.31     3790.40     85.72 o 
  -2   0   2     8118.84     8305.52    150.19 o 
  -1   0   2      506.57      559.60     12.01 o 
   0   0   2    10124.38    10064.66    306.75 o 
   1   0   2       63.09       50.13      3.86 o 
   2   0   2      842.28      813.87     21.72 o 
   3   0   2     2424.60     2281.94     52.35 o 
   4   0   2      179.35      160.74      6.16 o 
   5   0   2      486.05      455.98     15.56 o 
   6   0   2      230.20      271.52      9.90 o 
   7   0   2     2729.23     3254.24     75.92 o 
   8   0   2     3524.65     3925.42     91.32 o 
   9   0   2       83.62       94.30     12.90 o 
  10   0   2      268.28      241.06     11.35 o 
  11   0   2      212.39      210.76     11.12 o 
  12   0   2        6.99        1.64      6.22 o 
  13   0   2      109.73      138.79     20.23 o 
  14   0   2      383.43      358.47     26.84 o 
  15   0   2      649.23      629.13     38.33 o 
  16   0   2       26.29       -6.60     14.86 o 
  17   0   2        2.42       16.09     15.98 o 
  18   0   2        5.51       -3.70     15.39 o 
  19   0   2        6.38       -8.48     15.23 o 
 -19   1   2        1.43       -3.16     16.04 o 
 -18   1   2       14.59        7.56     15.29 o 
 -17   1   2        0.01        2.44      8.21 o 
 -16   1   2       33.93       48.02     10.38 o 
 -15   1   2        4.92        6.87      8.67 o 
 -14   1   2      105.54      113.14     15.99 o 
 -13   1   2      146.53      158.94     16.36 o 
 -12   1   2        3.43       -0.17      4.04 o 
 -11   1   2       22.82       27.78      5.03 o 
 -10   1   2      249.92      293.22     10.81 o 
  -9   1   2      122.05      167.32      6.68 o 
  -8   1   2       71.99       90.60      5.92 o 
  -7   1   2      225.86      256.03      7.69 o 
  -6   1   2        6.39        1.85      1.97 o 
  -5   1   2      228.07      234.63      6.52 o 
  -4   1   2      676.25      640.68     12.40 o 
  -3   1   2     3682.20     3709.24     53.61 o 
  -2   1   2      488.26      475.40     10.10 o 
  -1   1   2    12277.48    11952.71    185.37 o 
   0   1   2        6.87        4.89      1.33 o 
   1   1   2    17535.78    16067.34    713.34 o 
   2   1   2     2495.91     2376.69     55.15 o 
   3   1   2       25.82       31.86      3.96 o 
   4   1   2       18.27       17.60      3.02 o 
   5   1   2      145.46      134.44      6.30 o 
   6   1   2        0.89       -1.83      1.82 o 
   7   1   2       22.11       18.72      3.25 o 
   8   1   2      893.00      907.96     25.10 o 
   9   1   2       37.93       91.30     10.95 o 
  10   1   2      232.77      227.91      7.98 o 
  11   1   2       22.02       36.60      6.79 o 
  12   1   2        8.85       16.37      6.21 o 
  13   1   2      236.90      253.17     13.76 o 
  14   1   2      294.87      298.91     28.74 o 
  15   1   2      306.71      290.17     20.77 o 
  16   1   2        5.78       16.82     10.31 o 
  17   1   2       12.14        3.58     10.48 o 
  18   1   2        0.58       -5.48     10.42 o 
  19   1   2        6.07       -4.82     11.08 o 
 -19   2   2        4.11        0.70     15.98 o 
 -18   2   2      194.22      259.38     30.18 o 
 -17   2   2       32.64       36.23     17.94 o 
 -16   2   2       14.91       -4.76     10.19 o 
 -15   2   2       15.37       29.62     12.02 o 
 -14   2   2      753.79      700.33     22.89 o 
 -13   2   2       19.56       13.36      5.98 o 
 -12   2   2       64.99       76.48      7.74 o 
 -11   2   2       70.20       74.62      7.06 o 
 -10   2   2      250.75      260.62     10.82 o 
  -9   2   2      191.59      181.80      7.70 o 
  -8   2   2      138.29      113.08      6.08 o 
  -7   2   2       59.69       70.14      7.54 o 
  -6   2   2      735.64      749.92     39.06 o 
  -5   2   2      341.87      384.07     14.50 o 
  -4   2   2      133.30      158.42      4.30 o 
  -3   2   2     5224.72     5037.07     72.55 o 
  -2   2   2     2957.53     2927.58     42.02 o 
  -1   2   2     1651.18     1721.32     29.78 o 
   0   2   2     2614.96     2622.45     39.62 o 
   1   2   2        0.04       -2.55      5.82 o 
   2   2   2      341.52      285.59      7.48 o 
   3   2   2       15.30       16.23      2.67 o 
   4   2   2       15.23       28.90      3.33 o 
   5   2   2       62.63       58.76     13.59 o 
   6   2   2     1633.37     1736.91     40.44 o 
   7   2   2       78.03       67.15      6.41 o 
   8   2   2        0.00        1.49      2.80 o 
   9   2   2      364.92      401.93     21.11 o 
  10   2   2      491.16      527.82     29.90 o 
  11   2   2       22.53        7.18      5.57 o 
  12   2   2       16.88       12.34      6.28 o 
  13   2   2      419.50      402.52     16.64 o 
  14   2   2        8.11        8.10      7.24 o 
  15   2   2       25.40       25.03      8.90 o 
  16   2   2        8.85        9.68     10.50 o 
  17   2   2       43.60       37.98     13.07 o 
  18   2   2        0.00        4.66     10.77 o 
 -18   3   2       12.46       24.35     14.94 o 
 -17   3   2        0.23       -1.80     12.28 o 
 -16   3   2        3.13        1.58     10.49 o 
 -15   3   2       10.29       -2.81     10.51 o 
 -14   3   2       28.34       23.33     15.56 o 
 -13   3   2        7.68       -3.37     10.03 o 
 -12   3   2       50.90       57.93     35.59 o 
 -11   3   2      284.64      264.12     24.62 o 
 -10   3   2        1.60        2.44      4.10 o 
  -9   3   2        2.77        2.87      3.91 o 
  -8   3   2       89.72       78.52      5.37 o 
  -7   3   2        0.60       -3.88      2.59 o 
  -6   3   2        0.47       -0.05      2.96 o 
  -5   3   2       98.56      117.80      4.99 o 
  -4   3   2       81.30      101.51      5.49 o 
  -3   3   2      466.92      535.23     15.06 o 
  -2   3   2      816.09      766.96     14.77 o 
  -1   3   2      999.91     1064.25     17.49 o 
   0   3   2      187.83      206.62      6.65 o 
   1   3   2       26.39       19.32      3.63 o 
   2   3   2     1803.50     1661.39     30.55 o 
   3   3   2     3410.26     3497.79     96.94 o 
   4   3   2      264.97      259.75      8.29 o 
   5   3   2       43.53       54.96     11.39 o 
   6   3   2      567.46      580.66     20.25 o 
   7   3   2       37.56       29.26      4.87 o 
   8   3   2      238.40      236.15     16.72 o 
   9   3   2        5.27        1.10      4.80 o 
  10   3   2      153.81      155.04     10.14 o 
  11   3   2      192.99      216.19     11.44 o 
  12   3   2        2.56       -8.44      6.26 o 
  13   3   2      242.68      236.37     18.72 o 
  14   3   2       57.63       71.46     11.02 o 
  15   3   2        0.00       -3.33      8.16 o 
  16   3   2       57.64       54.57     11.63 o 
  17   3   2       12.26       11.21     17.16 o 
  18   3   2       23.72        5.36     16.68 o 
 -17   4   2        0.00      -14.73     12.03 o 
 -16   4   2        0.95        4.03     11.54 o 
 -15   4   2        5.50       -7.31     10.11 o 
 -14   4   2        1.07      -10.86      9.12 o 
 -13   4   2       13.40       15.81     10.45 o 
 -12   4   2      217.31      245.90     19.23 o 
 -11   4   2        7.31       13.00     24.11 o 
 -10   4   2       56.84       65.41      8.19 o 
  -9   4   2      196.31      207.16     10.99 o 
  -8   4   2       11.44        9.78      4.16 o 
  -7   4   2        2.17        1.93      3.37 o 
  -6   4   2       74.04       50.53      6.41 o 
  -5   4   2     1587.45     1538.90     32.09 o 
  -4   4   2     4605.26     5073.77     92.32 o 
  -3   4   2        3.43       -0.09      4.02 o 
  -2   4   2       53.43       56.22      5.21 o 
  -1   4   2     1063.04      991.04     17.82 o 
   0   4   2        0.61       -2.76      3.22 o 
   1   4   2      998.09     1002.97     21.86 o 
   2   4   2      123.10      116.61      8.39 o 
   3   4   2      324.83      256.03      9.46 o 
   4   4   2        4.41       34.58      6.35 o 
   5   4   2        0.60       -0.30      3.92 o 
   6   4   2       59.95       42.92      7.06 o 
   7   4   2       11.01        8.22      5.86 o 
   8   4   2       72.25       94.65     10.02 o 
   9   4   2        0.15       -4.76      4.74 o 
  10   4   2       25.35       21.47      6.61 o 
  11   4   2      529.93      506.03     33.50 o 
  12   4   2       75.16       89.26     11.72 o 
  13   4   2        2.95        1.84      7.69 o 
  14   4   2       36.47       46.18     10.58 o 
  15   4   2        0.79       -9.28      9.88 o 
  16   4   2        0.81        0.22     13.54 o 
  17   4   2        4.98        9.47     12.91 o 
 -16   5   2        0.72      -11.37     13.09 o 
 -15   5   2        6.28        4.90     12.30 o 
 -14   5   2        8.04       17.65     14.32 o 
 -13   5   2        0.33      -11.99      9.62 o 
 -12   5   2       25.17       18.64     11.61 o 
 -11   5   2       32.90       24.22     11.47 o 
 -10   5   2       91.01      101.56     29.45 o 
  -9   5   2       28.45       26.56      8.46 o 
  -8   5   2       23.31       23.67      7.85 o 
  -7   5   2        0.49       -7.97      5.69 o 
  -6   5   2        3.60       -2.16      6.64 o 
  -5   5   2      195.07      215.67      8.95 o 
  -4   5   2        4.21        6.93      4.57 o 
  -3   5   2        0.04       -2.06      4.01 o 
  -2   5   2      212.05      207.06      8.36 o 
  -1   5   2       76.64       83.69      6.63 o 
   0   5   2        9.63       12.18      5.31 o 
   1   5   2       42.49       43.75      6.72 o 
   2   5   2      101.78      124.05      9.41 o 
   3   5   2       74.12       87.97      8.50 o 
   4   5   2       73.24       69.61      8.02 o 
   5   5   2      280.49      253.72     10.35 o 
   6   5   2        4.85       12.51      6.61 o 
   7   5   2       16.17       12.85      7.60 o 
   8   5   2        1.81       -3.94      6.92 o 
   9   5   2        8.84       -2.31      6.80 o 
  10   5   2        0.01       -5.19      7.52 o 
  11   5   2      223.43      234.82     28.10 o 
  12   5   2        7.26        5.83     10.64 o 
  13   5   2        0.00      -10.79      9.63 o 
  14   5   2       13.83       11.07     11.78 o 
  15   5   2        4.00       -7.42     11.39 o 
  16   5   2        0.06      -11.09     12.06 o 
 -14   6   2        6.37        9.45     13.92 o 
 -13   6   2        0.17       -9.93     10.92 o 
 -12   6   2        1.28       -8.40     10.84 o 
 -11   6   2       11.44       10.02     21.80 o 
 -10   6   2      174.75      265.56     64.14 o 
  -9   6   2       11.29        6.07     12.63 o 
  -8   6   2        6.39       -1.65     10.64 o 
  -7   6   2       57.81       46.35     10.34 o 
  -6   6   2      379.97      361.63     16.64 o 
  -5   6   2        4.13       -4.38      5.86 o 
  -4   6   2       10.43        5.63      6.50 o 
  -3   6   2       21.51        7.87      5.57 o 
  -2   6   2      235.93      246.25     10.31 o 
  -1   6   2        1.32       -5.98      4.55 o 
   0   6   2       11.58        3.34      5.22 o 
   1   6   2       31.16       32.52      7.35 o 
   2   6   2        8.74        5.32      6.15 o 
   3   6   2      124.57      138.72     11.36 o 
   4   6   2      118.53      138.89     11.36 o 
   5   6   2       60.78       59.02     10.69 o 
   6   6   2       95.36       97.12     13.37 o 
   7   6   2        0.96       -3.56      7.69 o 
   8   6   2        0.09       -1.95     10.06 o 
   9   6   2      185.34      215.20     18.69 o 
  10   6   2        6.60        4.70     15.80 o 
  11   6   2        0.93      -15.79     11.08 o 
  12   6   2       22.53       15.64     12.22 o 
  13   6   2        0.00      -11.10     12.09 o 
  14   6   2       13.63       17.35     28.43 o 
 -12   7   2       14.03        8.44     14.51 o 
 -11   7   2       15.57        6.20     14.08 o 
 -10   7   2       51.92       54.95     22.99 o 
  -9   7   2       13.53      -13.51     18.59 o 
  -8   7   2       67.95       44.97     15.54 o 
  -7   7   2        0.75       -9.98     11.03 o 
  -6   7   2        3.13        3.40     12.03 o 
  -5   7   2        0.45      -11.81      7.88 o 
  -4   7   2       25.05       22.19      8.31 o 
  -3   7   2        0.94       -8.20      6.66 o 
  -2   7   2        9.79       -0.80      6.86 o 
  -1   7   2        0.84       -3.00      6.92 o 
   0   7   2       93.18       65.10     13.01 o 
   1   7   2       30.57       31.94      9.20 o 
   2   7   2       44.63       39.34      8.66 o 
   3   7   2        1.15       -6.42      8.46 o 
   4   7   2        2.06       -1.71      8.71 o 
   5   7   2        6.27        6.78      9.70 o 
   6   7   2       57.63       69.25     16.82 o 
   7   7   2       20.34       18.27     12.89 o 
   8   7   2        1.89        0.44     12.64 o 
   9   7   2       59.53       68.51     25.51 o 
  10   7   2        1.82       -8.49     11.86 o 
  11   7   2        1.97      -14.02     12.55 o 
  12   7   2        0.03       -7.58     13.44 o 
  -9   8   2       90.97      159.86     38.14 o 
  -8   8   2        0.00       23.87     16.40 o 
  -7   8   2        7.71       16.58     21.24 o 
  -6   8   2        1.42      -12.19     14.73 o 
  -5   8   2       14.40       19.95     15.00 o 
  -4   8   2        0.09      -11.14      9.50 o 
  -3   8   2        0.00      -10.76      7.17 o 
  -2   8   2        9.20        1.67      8.24 o 
  -1   8   2        0.14       -2.23      8.30 o 
   0   8   2       15.73       16.19      9.52 o 
   1   8   2       15.25        1.83      9.30 o 
   2   8   2        4.82       -9.54     11.43 o 
   3   8   2        0.39        8.86     12.69 o 
   4   8   2       13.66      -12.44     15.23 o 
   5   8   2       38.95       37.39     22.37 o 
   6   8   2        1.80        5.76     20.62 o 
   7   8   2      142.89      250.83     30.93 o 
   8   8   2       18.65       23.34     15.58 o 
 -19   1   3        0.80       -0.48     16.95 o 
 -18   1   3        8.99        3.97     16.52 o 
 -17   1   3        7.93       20.09     11.62 o 
 -16   1   3       98.56      109.27     12.69 o 
 -15   1   3        2.93       -8.50      5.66 o 
 -14   1   3       17.06       -1.72      7.00 o 
 -13   1   3       23.82       22.30      6.16 o 
 -12   1   3      194.19      186.03      8.37 o 
 -11   1   3       23.05       23.46      4.90 o 
 -10   1   3      507.63      546.85     19.82 o 
  -9   1   3       44.58       49.88      5.41 o 
  -8   1   3      215.41      204.21      7.33 o 
  -7   1   3       15.11       10.14      3.09 o 
  -6   1   3       86.65       83.06      7.19 o 
  -5   1   3      864.39      857.38     15.09 o 
  -4   1   3      413.21      392.75      8.17 o 
  -3   1   3     1169.80     1170.26     21.69 o 
  -2   1   3     1630.91     1590.29     27.92 o 
  -1   1   3     4718.26     4750.21     76.06 o 
   0   1   3     9691.05     8701.25    159.26 o 
   1   1   3     9117.70     9168.93    163.82 o 
   2   1   3       87.68       65.72      2.95 o 
   3   1   3      109.53       81.59      5.18 o 
   4   1   3      170.60      202.95      8.59 o 
   5   1   3      750.62      810.98     35.28 o 
   6   1   3     1997.23     2099.41     35.93 o 
   7   1   3     2277.47     2515.69     42.83 o 
   8   1   3      439.36      486.24     12.95 o 
   9   1   3      707.95      729.08     21.70 o 
  10   1   3       34.48       24.75      5.87 o 
  11   1   3        4.84       -2.82      4.47 o 
  12   1   3      296.05      313.29     12.85 o 
  13   1   3       32.76       33.02      7.65 o 
  14   1   3      124.97      153.05     24.30 o 
  15   1   3        2.30        0.87      9.36 o 
  16   1   3        3.50       -8.35      9.64 o 
  17   1   3        2.77      -12.56     10.05 o 
  18   1   3        4.84       -4.01     10.12 o 
  19   1   3        8.00       -5.45     14.11 o 
 -19   2   3       12.32        6.55     13.13 o 
 -18   2   3       98.14       86.77     17.18 o 
 -17   2   3       21.69       49.53     14.17 o 
 -16   2   3       36.92       76.13     15.15 o 
 -15   2   3       45.28       36.54     12.26 o 
 -14   2   3      150.12      129.59     13.15 o 
 -13   2   3       32.99       46.31      7.50 o 
 -12   2   3        2.73        2.30      4.52 o 
 -11   2   3      203.12      194.69      8.43 o 
 -10   2   3      524.77      542.85     21.97 o 
  -9   2   3      108.67      125.16      6.41 o 
  -8   2   3      440.61      449.60     14.19 o 
  -7   2   3       51.05       58.13      5.32 o 
  -6   2   3     4972.47     5630.43    117.53 o 
  -5   2   3       16.64       12.46      2.89 o 
  -4   2   3       67.94       74.09      5.90 o 
  -3   2   3     1324.07     1269.52     24.55 o 
  -2   2   3      139.05       98.04      5.23 o 
  -1   2   3     1083.03     1059.96     16.30 o 
   0   2   3     2418.65     2330.40     60.80 o 
   1   2   3       21.91       13.95      4.66 o 
   2   2   3        0.11       -1.78      1.78 o 
   3   2   3     1035.99     1165.50     24.01 o 
   4   2   3     1897.66     1876.94     47.34 o 
   5   2   3     1272.58     1215.93     77.62 o 
   6   2   3      181.80      234.67     22.32 o 
   7   2   3       88.14       80.13     10.55 o 
   8   2   3      420.60      399.12     19.99 o 
   9   2   3      167.55      165.12      8.89 o 
  10   2   3      586.55      597.79     18.42 o 
  11   2   3       10.88        7.62      5.75 o 
  12   2   3      260.19      217.95     11.44 o 
  13   2   3       48.44       52.90     10.55 o 
  14   2   3       35.57       32.66     11.21 o 
  15   2   3        7.44        1.35     10.73 o 
  16   2   3       70.12       68.29     14.38 o 
  17   2   3      130.70      153.72     41.77 o 
  18   2   3        0.08        4.64     11.48 o 
 -18   3   3       39.13       56.63     15.92 o 
 -17   3   3       14.29       26.36     21.32 o 
 -16   3   3        1.07       -6.52     10.01 o 
 -15   3   3        4.04       -1.77      9.30 o 
 -14   3   3        1.01      -12.28      8.18 o 
 -13   3   3       13.83      -11.46     13.52 o 
 -12   3   3       26.78       30.23      8.77 o 
 -11   3   3       16.57       12.55      6.29 o 
 -10   3   3       11.06       10.14      6.35 o 
  -9   3   3       11.15        8.28      4.31 o 
  -8   3   3      450.34      438.36     23.35 o 
  -7   3   3      217.88      188.71      9.32 o 
  -6   3   3     1132.67     1216.46     23.86 o 
  -5   3   3      138.68      114.38      7.66 o 
  -4   3   3      660.24      692.77     12.66 o 
  -3   3   3     1569.88     1528.07     38.77 o 
  -2   3   3     1275.64     1207.97     21.62 o 
  -1   3   3      982.56      918.78     17.46 o 
   0   3   3       17.43       23.63      3.63 o 
   1   3   3      421.34      355.72      9.81 o 
   2   3   3     2412.79     2321.85     40.78 o 
   3   3   3     1371.10     1400.12     26.66 o 
   4   3   3      679.81      661.63     14.87 o 
   5   3   3       78.02      103.67     14.94 o 
   6   3   3       69.09       67.68      8.73 o 
   7   3   3       42.90       45.83      4.71 o 
   8   3   3      107.47      111.57      9.81 o 
   9   3   3        0.65       -3.99      5.06 o 
  10   3   3        2.55       -1.56      5.64 o 
  11   3   3      220.06      212.54     11.74 o 
  12   3   3       24.63       28.81      8.19 o 
  13   3   3        1.25       -9.60      6.70 o 
  14   3   3        1.29       -2.06      7.32 o 
  15   3   3       41.95       53.36     10.60 o 
  16   3   3       17.99       10.12     11.72 o 
  17   3   3       38.28       38.95     13.80 o 
  18   3   3       31.04       57.56     20.87 o 
 -17   4   3        5.42       -6.18     12.04 o 
 -16   4   3        0.20       -3.71     11.62 o 
 -15   4   3        6.01       -2.15     11.02 o 
 -14   4   3        2.65       -8.36      9.33 o 
 -13   4   3       48.50       54.00     13.40 o 
 -12   4   3      644.82      618.69     64.37 o 
 -11   4   3      109.72      158.24     23.59 o 
 -10   4   3        2.77       -5.04      8.06 o 
  -9   4   3      245.24      232.31     10.12 o 
  -8   4   3       21.76       20.20      5.57 o 
  -7   4   3       77.48       95.83      8.27 o 
  -6   4   3      139.04      149.30      7.46 o 
  -5   4   3      440.75      396.04     11.94 o 
  -4   4   3      733.00      793.24     16.90 o 
  -3   4   3      355.12      317.87     10.41 o 
  -2   4   3      384.06      406.07     11.12 o 
  -1   4   3      333.85      297.38      9.29 o 
   0   4   3      297.19      287.87     14.17 o 
   1   4   3     1422.44     1321.79     26.89 o 
   2   4   3       93.58       79.80      7.30 o 
   3   4   3      273.81      264.18      9.39 o 
   4   4   3      486.75      472.44     13.08 o 
   5   4   3        8.74        8.08      4.15 o 
   6   4   3      182.71      154.07     17.95 o 
   7   4   3        2.78       -6.59      4.80 o 
   8   4   3       22.89       16.72      7.09 o 
   9   4   3        2.42       -2.14      5.24 o 
  10   4   3       14.28       14.87      7.45 o 
  11   4   3        0.02       -9.63      6.95 o 
  12   4   3       35.77       23.22      8.75 o 
  13   4   3        1.61        0.41      7.36 o 
  14   4   3        1.02       -2.43      7.89 o 
  15   4   3        6.50       -3.10      9.14 o 
  16   4   3       22.45       37.56     13.80 o 
  17   4   3        6.59        3.75     16.84 o 
 -16   5   3        6.72       -6.16     19.95 o 
 -15   5   3        3.31      -11.11     11.13 o 
 -14   5   3        0.86        0.89     11.53 o 
 -13   5   3        0.08       -1.36     10.84 o 
 -12   5   3        3.80       -1.25     10.75 o 
 -11   5   3       23.65       17.25     11.96 o 
 -10   5   3       12.02        5.96      6.48 o 
  -9   5   3       58.87       40.79     13.84 o 
  -8   5   3       46.80       40.74      9.56 o 
  -7   5   3       15.00        4.21      7.26 o 
  -6   5   3       67.78       49.14      8.88 o 
  -5   5   3      296.45      265.02     11.36 o 
  -4   5   3      485.54      512.52     13.63 o 
  -3   5   3        9.46       10.15      4.94 o 
  -2   5   3      157.18      148.44      8.67 o 
  -1   5   3       85.28       98.39      7.96 o 
   0   5   3        2.44        2.97      4.54 o 
   1   5   3      192.35      186.67      9.79 o 
   2   5   3      379.55      358.62     12.13 o 
   3   5   3      513.36      480.21     24.91 o 
   4   5   3     1173.94     1137.90     35.60 o 
   5   5   3      348.57      334.80     27.55 o 
   6   5   3       64.34       66.07     10.09 o 
   7   5   3       29.55       33.98      8.57 o 
   8   5   3        0.15       -8.50      6.95 o 
   9   5   3        0.10      -10.24      6.83 o 
  10   5   3        2.61       -3.97      6.69 o 
  11   5   3        8.73       -0.89      8.17 o 
  12   5   3       15.04       20.46     10.01 o 
  13   5   3       45.14       36.96     13.52 o 
  14   5   3       24.22       28.00     13.45 o 
  15   5   3       38.03       48.98     15.19 o 
 -14   6   3       46.64       34.91     14.91 o 
 -13   6   3       13.20       13.96     13.16 o 
 -12   6   3        0.01       -7.42     11.03 o 
 -11   6   3       58.27       55.22     15.73 o 
 -10   6   3      117.86      103.18     18.26 o 
  -9   6   3       40.42       36.33     17.57 o 
  -8   6   3        2.09        0.80      8.60 o 
  -7   6   3      448.71      467.37     43.31 o 
  -6   6   3       93.98      107.75     12.33 o 
  -5   6   3       75.68      113.61     11.22 o 
  -4   6   3      233.91      212.68     14.47 o 
  -3   6   3       37.54       26.51      7.53 o 
  -2   6   3      493.08      503.77     16.86 o 
  -1   6   3       23.12       17.85      7.16 o 
   0   6   3       17.67       12.01      7.04 o 
   1   6   3      108.04      148.19     11.42 o 
   2   6   3      262.25      250.31     11.74 o 
   3   6   3      112.71      110.76     10.25 o 
   4   6   3       10.69        0.57      7.81 o 
   5   6   3        3.74       -0.05      7.94 o 
   6   6   3       50.03       39.52     10.33 o 
   7   6   3        1.10        5.35      8.07 o 
   8   6   3        0.10       -6.41      7.75 o 
   9   6   3       17.61        6.91     11.22 o 
  10   6   3        2.70       -4.14     11.09 o 
  11   6   3        0.93       -6.83     10.52 o 
  12   6   3        5.56       -0.33     11.77 o 
  13   6   3        7.86       -4.26     11.64 o 
  14   6   3        1.48        0.91     13.69 o 
 -12   7   3        5.20       10.20     14.10 o 
 -11   7   3        0.26       -0.66     12.77 o 
 -10   7   3        0.00      -10.46     12.84 o 
  -9   7   3        1.66       -2.34     12.37 o 
  -8   7   3       11.62       15.31     14.35 o 
  -7   7   3       77.73       66.77     12.34 o 
  -6   7   3        6.37        7.32      9.44 o 
  -5   7   3       11.07        5.87      8.16 o 
  -4   7   3        1.91       -7.27      8.48 o 
  -3   7   3        0.89       -5.69      6.77 o 
  -2   7   3        5.75       -3.11      7.42 o 
  -1   7   3        0.86       -8.76      6.63 o 
   0   7   3        1.01        5.71      7.90 o 
   1   7   3      149.82      178.81     15.74 o 
   2   7   3        2.78       -6.38      7.35 o 
   3   7   3       27.73       18.89     12.34 o 
   4   7   3        0.52       -9.91      8.76 o 
   5   7   3       41.95       35.73     13.52 o 
   6   7   3       75.34       42.97     11.33 o 
   7   7   3       14.77       11.47     12.73 o 
   8   7   3        9.77       -0.35     13.22 o 
   9   7   3       33.36       24.04     14.10 o 
  10   7   3        0.34       -1.71     12.60 o 
  11   7   3        0.01      -10.42     13.21 o 
  -8   8   3      141.12      177.03     38.39 o 
  -7   8   3        8.46        9.38     14.59 o 
  -6   8   3       34.26       46.69     16.91 o 
  -5   8   3       16.75        2.43     10.59 o 
  -4   8   3        2.99      -11.07      8.28 o 
  -3   8   3        1.91      -10.45      8.23 o 
  -2   8   3        0.14       -8.97      8.26 o 
  -1   8   3        1.60        4.79      9.07 o 
   0   8   3      118.77      146.90     15.61 o 
   1   8   3        5.73       -3.44     16.82 o 
   2   8   3        0.34       -8.83     11.77 o 
   3   8   3        0.29      -16.49     10.99 o 
   4   8   3       17.29       22.44     15.10 o 
   5   8   3       36.80       72.52     24.94 o 
   6   8   3       23.28       36.48     23.87 o 
   7   8   3       10.19       -3.49     20.76 o 
   8   8   3       27.30       31.37     17.06 o 
 -17   0   4        0.48      -11.03      8.96 o 
 -16   0   4      101.98      105.06     32.38 o 
 -15   0   4       39.81       40.03     11.71 o 
 -14   0   4       15.51       11.95      8.78 o 
 -13   0   4      281.00      251.78     16.74 o 
 -12   0   4       20.75        3.57      9.76 o 
 -11   0   4      424.71      374.39     16.80 o 
 -10   0   4       92.65      106.23     10.92 o 
  -9   0   4       51.42       67.59     10.35 o 
  -8   0   4    12459.43    13631.39    303.14 o 
  -7   0   4      288.16      267.12     13.23 o 
  -6   0   4     2675.31     2791.19     67.53 o 
  -5   0   4     5704.46     6333.18    116.72 o 
  -4   0   4        6.00       16.66      3.06 o 
  -3   0   4     4093.13     4252.17     79.58 o 
  -2   0   4     3798.47     3411.50     64.52 o 
  -1   0   4      181.05      166.65     10.52 o 
   0   0   4      135.04      113.90      8.27 o 
   1   0   4       74.62       67.66      6.01 o 
   2   0   4     4617.45     4457.29     92.08 o 
   3   0   4        0.25       -2.36      2.14 o 
   4   0   4     1789.35     1756.80     42.84 o 
   5   0   4     6718.73     7026.82    157.12 o 
   6   0   4      273.32      345.65     12.13 o 
   7   0   4     4402.36     4884.79    111.61 o 
   8   0   4      829.68      936.28     26.64 o 
   9   0   4      292.97      260.14     11.48 o 
  10   0   4     1018.31     1086.00     31.22 o 
  11   0   4       12.16       26.77     12.34 o 
  12   0   4      289.22      269.83     22.65 o 
  13   0   4        3.99       13.62     11.75 o 
  14   0   4       41.69       65.39     18.45 o 
  15   0   4      354.20      304.61     26.83 o 
  16   0   4       48.08       53.91     18.56 o 
  17   0   4       43.46       37.23     19.53 o 
  18   0   4       39.96       27.68     18.72 o 
 -19   1   4       19.83       17.17     17.70 o 
 -18   1   4        3.67       -3.94     11.71 o 
 -17   1   4        8.99       -1.30     10.64 o 
 -16   1   4       80.60       95.67     12.75 o 
 -15   1   4        2.05       -8.95      5.97 o 
 -14   1   4      309.60      273.49     11.72 o 
 -13   1   4       23.04       20.19      6.13 o 
 -12   1   4        1.35       -5.00      4.19 o 
 -11   1   4        4.66       -0.10      3.78 o 
 -10   1   4       58.49       63.99      8.73 o 
  -9   1   4        1.27        5.84      3.49 o 
  -8   1   4      498.19      566.57     14.01 o 
  -7   1   4      195.52      227.31     10.92 o 
  -6   1   4     1029.13     1034.86     18.41 o 
  -5   1   4      207.65      215.20      6.09 o 
  -4   1   4     1781.41     1769.46     30.94 o 
  -3   1   4      943.75      914.16     18.37 o 
  -2   1   4      211.99      205.41      6.52 o 
  -1   1   4       35.93       35.12      3.59 o 
   0   1   4      121.21      118.76      4.80 o 
   1   1   4     1444.71     1355.18     29.86 o 
   2   1   4      456.91      397.97     11.89 o 
   3   1   4     6050.45     6394.42    193.82 o 
   4   1   4      757.47      764.81     22.09 o 
   5   1   4      286.19      322.74     10.49 o 
   6   1   4     1490.11     1711.56     36.58 o 
   7   1   4     4983.41     5696.79     91.87 o 
   8   1   4      111.28      125.65      5.20 o 
   9   1   4     1503.95     1711.67     38.02 o 
  10   1   4      485.21      462.88     15.54 o 
  11   1   4        1.88        2.17      5.26 o 
  12   1   4       13.33       24.11      7.83 o 
  13   1   4        2.87        0.36      8.32 o 
  14   1   4        1.27      -11.66      7.77 o 
  15   1   4        7.31        0.85      9.67 o 
  16   1   4        0.46       -5.02     10.04 o 
  17   1   4        6.17       -7.63     10.67 o 
  18   1   4        1.78        0.21     11.00 o 
 -19   2   4       10.52       23.05     19.23 o 
 -18   2   4       35.11       48.68     38.01 o 
 -17   2   4        2.43       -3.85     11.09 o 
 -16   2   4        7.64        8.16     10.68 o 
 -15   2   4        1.23        0.39     18.26 o 
 -14   2   4       29.29        9.29      8.22 o 
 -13   2   4        3.38       -9.30      6.20 o 
 -12   2   4       22.79       11.98      7.00 o 
 -11   2   4      168.29      164.71      8.27 o 
 -10   2   4     1096.29     1146.04     32.79 o 
  -9   2   4      157.18      143.15      9.08 o 
  -8   2   4      305.79      334.71     11.71 o 
  -7   2   4        4.40        2.29      2.59 o 
  -6   2   4     3099.58     3701.35    114.58 o 
  -5   2   4      215.40      210.14      7.87 o 
  -4   2   4       11.39       34.92      4.73 o 
  -3   2   4      393.78      383.00     10.69 o 
  -2   2   4      169.66      159.61      6.40 o 
  -1   2   4     1476.37     1473.33     24.67 o 
   0   2   4       22.72       32.42      2.99 o 
   1   2   4       95.28      103.36      4.36 o 
   2   2   4       53.89       51.57      5.06 o 
   3   2   4     1685.21     1703.20     33.81 o 
   4   2   4       18.38       32.19      6.36 o 
   5   2   4     2078.54     2127.15     54.87 o 
   6   2   4      286.22      246.60     11.94 o 
   7   2   4      570.05      551.10     16.77 o 
   8   2   4      777.03      810.46     22.08 o 
   9   2   4      141.04      153.49      8.78 o 
  10   2   4        0.21        3.02      4.95 o 
  11   2   4      181.54      167.00     10.43 o 
  12   2   4      117.84      148.28     20.38 o 
  13   2   4       35.70       22.94      7.96 o 
  14   2   4        5.63       -2.43      8.99 o 
  15   2   4        0.65        1.39      9.29 o 
  16   2   4       32.21       27.65     12.45 o 
  17   2   4       20.13       13.46     11.76 o 
  18   2   4       21.78       20.57     15.42 o 
 -18   3   4       22.80       25.05     17.67 o 
 -17   3   4       12.39       27.81     13.64 o 
 -16   3   4       28.75       27.21     18.64 o 
 -15   3   4        2.11       -8.74     10.78 o 
 -14   3   4       17.90       12.70     10.88 o 
 -13   3   4        7.40       -3.65      6.94 o 
 -12   3   4      315.43      291.90     15.49 o 
 -11   3   4       25.63       35.49     12.70 o 
 -10   3   4        4.62        9.02      6.13 o 
  -9   3   4       14.46        7.36      5.33 o 
  -8   3   4      148.26      138.41     11.88 o 
  -7   3   4       16.24       13.91      3.45 o 
  -6   3   4        0.49       -3.59      2.39 o 
  -5   3   4        8.96       14.21      2.66 o 
  -4   3   4      372.33      347.93      9.77 o 
  -3   3   4     1370.52     1413.43     33.77 o 
  -2   3   4      619.77      645.92     12.70 o 
  -1   3   4      131.03      107.43      6.00 o 
   0   3   4       33.73       22.10      3.85 o 
   1   3   4      426.63      374.75     11.11 o 
   2   3   4      118.88      123.05      6.37 o 
   3   3   4        8.86       -0.20      2.79 o 
   4   3   4     1205.83     1210.20     23.74 o 
   5   3   4     4302.05     4257.41     70.79 o 
   6   3   4       67.67       64.47      9.50 o 
   7   3   4       56.67       53.84      9.18 o 
   8   3   4      150.29      151.05     13.60 o 
   9   3   4       94.80       98.30     10.09 o 
  10   3   4      329.82      349.04     14.66 o 
  11   3   4      203.60      194.51     11.40 o 
  12   3   4       85.03      102.23     11.76 o 
  13   3   4       11.25        1.00      7.33 o 
  14   3   4       31.26       31.61      9.64 o 
  15   3   4       27.82       19.51     11.75 o 
  16   3   4        1.44       -2.39     10.88 o 
  17   3   4       49.56       62.07     15.67 o 
 -17   4   4       15.42       21.40     14.33 o 
 -16   4   4        7.41       -5.24     12.14 o 
 -15   4   4        1.17       -4.09     10.55 o 
 -14   4   4       44.61       41.75     14.43 o 
 -13   4   4       31.03       47.19     13.93 o 
 -12   4   4       44.87       29.31     22.26 o 
 -11   4   4        0.78       -5.97      6.42 o 
 -10   4   4       53.47       53.60     13.00 o 
  -9   4   4       56.43       92.19     13.77 o 
  -8   4   4        0.01       -6.98      4.65 o 
  -7   4   4       63.85       92.15      7.96 o 
  -6   4   4       10.05       -4.42      3.99 o 
  -5   4   4      159.53      180.93      9.07 o 
  -4   4   4     2193.15     2497.20     52.43 o 
  -3   4   4       23.42       33.66      6.05 o 
  -2   4   4      332.10      397.55     10.89 o 
  -1   4   4       27.64       25.86      4.81 o 
   0   4   4        9.05       15.71      4.80 o 
   1   4   4       13.47       12.81      5.15 o 
   2   4   4      336.54      362.53     12.55 o 
   3   4   4      340.47      326.77     15.47 o 
   4   4   4      125.08      136.97     14.20 o 
   5   4   4        1.99       -0.61      3.58 o 
   6   4   4      235.96      263.78     17.90 o 
   7   4   4        1.71       -2.84      5.30 o 
   8   4   4       57.67       55.37      8.85 o 
   9   4   4      193.62      195.51     12.99 o 
  10   4   4       25.55       10.87     10.74 o 
  11   4   4       58.00       35.87      9.67 o 
  12   4   4       35.05       15.52      8.99 o 
  13   4   4       16.98       -3.31      7.90 o 
  14   4   4       26.84       19.57     10.47 o 
  15   4   4        8.95        8.20      9.52 o 
  16   4   4        0.01       -2.53      9.46 o 
 -16   5   4        0.00      -12.05     12.48 o 
 -15   5   4        6.25       -6.74     11.66 o 
 -14   5   4       25.53       12.77     12.39 o 
 -13   5   4        2.91      -13.11     10.02 o 
 -12   5   4       27.61       19.13     11.83 o 
 -11   5   4        6.38        9.35     10.87 o 
 -10   5   4       35.69       43.62     10.49 o 
  -9   5   4        1.67       -5.42      5.89 o 
  -8   5   4      114.81      137.70     13.43 o 
  -7   5   4        7.86        7.12      6.21 o 
  -6   5   4        0.21       -4.59      4.97 o 
  -5   5   4      216.87      209.47     18.21 o 
  -4   5   4       41.85       42.16      7.18 o 
  -3   5   4        6.08       11.25      5.73 o 
  -2   5   4       61.50       62.52      7.98 o 
  -1   5   4       48.52       54.49      6.57 o 
   0   5   4      215.95      210.15      9.40 o 
   1   5   4        6.00        3.57      4.60 o 
   2   5   4       53.47       47.09      7.01 o 
   3   5   4      100.67       98.13     10.24 o 
   4   5   4      138.33      138.46      8.95 o 
   5   5   4       13.57       10.87      7.62 o 
   6   5   4        4.94        3.08      6.73 o 
   7   5   4       13.53       -4.63      6.68 o 
   8   5   4       56.51       43.69      9.82 o 
   9   5   4        4.95       -5.42      6.96 o 
  10   5   4        1.82       -4.74      6.53 o 
  11   5   4       83.20       79.67     10.73 o 
  12   5   4       96.30      102.78     16.96 o 
  13   5   4       76.09       93.64     14.13 o 
  14   5   4        1.74       -2.78     11.38 o 
  15   5   4       10.14       12.23     12.70 o 
 -14   6   4       15.10       27.27     14.86 o 
 -13   6   4        1.93       -4.92     11.64 o 
 -12   6   4        1.82      -15.95     10.63 o 
 -11   6   4       36.14       24.66     14.24 o 
 -10   6   4       25.66       15.38     12.19 o 
  -9   6   4       12.73        2.61     10.78 o 
  -8   6   4        2.34      -10.98      7.58 o 
  -7   6   4        0.12      -10.03      6.71 o 
  -6   6   4       46.96       51.78      9.31 o 
  -5   6   4       75.92       98.84     16.41 o 
  -4   6   4       57.43       81.82      9.81 o 
  -3   6   4       17.55       12.14      6.85 o 
  -2   6   4      208.65      229.03     23.04 o 
  -1   6   4       11.65        1.16      6.86 o 
   0   6   4        0.02       -3.36      6.11 o 
   1   6   4      152.48      171.75     18.30 o 
   2   6   4        0.19       -4.29      5.57 o 
   3   6   4       58.88       42.56     10.46 o 
   4   6   4       27.28       36.28     11.05 o 
   5   6   4       42.01       31.01      9.93 o 
   6   6   4       62.94       56.36     11.54 o 
   7   6   4       42.39       45.22     12.25 o 
   8   6   4        1.83       -5.27      8.25 o 
   9   6   4        8.72       -1.38      9.12 o 
  10   6   4        0.95        2.20     11.81 o 
  11   6   4        1.23       -5.08     11.52 o 
  12   6   4        1.89       -4.25     11.15 o 
  13   6   4        0.23      -17.81     11.88 o 
 -12   7   4        2.31       -6.22     13.78 o 
 -11   7   4        0.68        4.91     13.36 o 
 -10   7   4       49.40       72.82     17.73 o 
  -9   7   4        0.00        1.79     12.86 o 
  -8   7   4       11.45        3.88     13.17 o 
  -7   7   4       54.11       44.38     11.93 o 
  -6   7   4       26.37       30.76      9.37 o 
  -5   7   4        2.25        1.52      7.19 o 
  -4   7   4        2.55       -6.98      8.93 o 
  -3   7   4        3.02       -8.79      8.51 o 
  -2   7   4        7.35        0.86      7.17 o 
  -1   7   4       10.34        6.09      8.14 o 
   0   7   4       92.77      110.63     13.92 o 
   1   7   4        0.17       -5.15      7.74 o 
   2   7   4        7.29      -10.72      9.17 o 
   3   7   4        0.25      -13.35     11.43 o 
   4   7   4       40.33       34.66     14.59 o 
   5   7   4       39.17       40.24     12.30 o 
   6   7   4       34.37       39.91     11.83 o 
   7   7   4        3.97       -5.82      9.90 o 
   8   7   4        2.35       -7.30     12.38 o 
   9   7   4       33.59       34.80     16.05 o 
  10   7   4       22.15       21.96     16.28 o 
  11   7   4        5.92        3.39     13.90 o 
  -8   8   4        0.00        5.77     16.18 o 
  -7   8   4       12.79       22.72     16.10 o 
  -6   8   4       15.39       14.99     11.57 o 
  -5   8   4        0.32       -4.41      9.04 o 
  -4   8   4        0.89       -8.07      8.33 o 
  -3   8   4       11.78        0.52      9.09 o 
  -2   8   4        0.16       -7.56      8.93 o 
  -1   8   4       53.16       76.02     13.28 o 
   0   8   4        9.55        4.54     13.26 o 
   1   8   4        4.21       -4.42     11.84 o 
   2   8   4        2.01       -8.11     12.08 o 
   3   8   4        1.01       -8.12     12.62 o 
   4   8   4        1.56      -10.24     13.16 o 
   5   8   4        0.03      -18.17     12.11 o 
   6   8   4        0.05      -15.45     19.26 o 
   7   8   4        0.24       -8.64     19.20 o 
 -19   1   5        5.38        6.72     12.45 o 
 -18   1   5        2.29      -13.82     10.68 o 
 -17   1   5        4.26      -12.14     10.14 o 
 -16   1   5       52.55       62.32     21.68 o 
 -15   1   5        5.74      -11.26      8.34 o 
 -14   1   5       50.87       57.53     11.44 o 
 -13   1   5        1.05       -7.15      4.77 o 
 -12   1   5        0.05        1.02      4.44 o 
 -11   1   5      107.88      119.91     10.79 o 
 -10   1   5      172.91      167.55      8.46 o 
  -9   1   5      740.95      732.39     17.60 o 
  -8   1   5      498.12      494.82     14.42 o 
  -7   1   5      746.49      818.89     16.37 o 
  -6   1   5       46.30       29.91      4.92 o 
  -5   1   5      283.66      296.90      8.43 o 
  -4   1   5      619.36      598.72     10.56 o 
  -3   1   5        6.43       12.42      2.43 o 
  -2   1   5      936.99      932.00     19.10 o 
  -1   1   5     1280.89     1308.65     28.13 o 
   0   1   5        9.31       12.64      2.54 o 
   1   1   5      714.52      744.45     14.37 o 
   2   1   5        3.58       -1.53      2.62 o 
   3   1   5        2.27       -0.17      2.97 o 
   4   1   5        0.02        0.84      2.27 o 
   5   1   5       51.54       59.21      5.65 o 
   6   1   5        9.75        5.31      4.27 o 
   7   1   5      263.78      338.60      8.55 o 
   8   1   5      620.22      729.74     26.75 o 
   9   1   5      845.67      902.66     39.11 o 
  10   1   5       72.16      106.10     13.59 o 
  11   1   5       28.08       44.75     15.20 o 
  12   1   5        7.91        0.84      7.56 o 
  13   1   5       26.11       19.93      9.69 o 
  14   1   5       15.05       26.89     10.56 o 
  15   1   5      208.81      245.88     32.25 o 
  16   1   5        0.41      -13.39      8.93 o 
  17   1   5       77.19       88.36     16.46 o 
  18   1   5        5.95       -3.80     11.51 o 
 -18   2   5       14.55        6.25     12.87 o 
 -17   2   5       16.59        3.36     11.69 o 
 -16   2   5       75.17       78.99     15.89 o 
 -15   2   5        9.62       -0.86      8.42 o 
 -14   2   5        8.53      -10.68      7.12 o 
 -13   2   5       48.84       36.11      9.66 o 
 -12   2   5       46.69       73.26     10.10 o 
 -11   2   5       92.61      131.58     13.54 o 
 -10   2   5      117.19      131.08     15.28 o 
  -9   2   5      425.15      421.98     14.64 o 
  -8   2   5       77.92       80.98      7.57 o 
  -7   2   5      199.18      189.82      8.66 o 
  -6   2   5     2152.14     2454.44     51.84 o 
  -5   2   5       49.15       48.98      6.78 o 
  -4   2   5      213.01      224.13      9.44 o 
  -3   2   5      245.00      267.96      9.01 o 
  -2   2   5     1580.50     1532.39     29.53 o 
  -1   2   5        5.57        6.80      2.39 o 
   0   2   5       16.58       14.21      2.62 o 
   1   2   5      460.41      474.17     15.59 o 
   2   2   5     1652.12     1695.29     30.43 o 
   3   2   5      204.20      191.39     12.92 o 
   4   2   5      192.58      178.73      9.79 o 
   5   2   5     1913.90     2010.22     74.69 o 
   6   2   5        0.01       -1.43      4.69 o 
   7   2   5       14.86       19.95      5.60 o 
   8   2   5      102.11      112.16     10.67 o 
   9   2   5      232.89      226.38     11.04 o 
  10   2   5        0.76       -0.12      5.31 o 
  11   2   5       25.49       26.32      7.54 o 
  12   2   5       51.18       58.05      9.51 o 
  13   2   5      296.86      255.09     24.47 o 
  14   2   5        0.15       -0.94      8.97 o 
  15   2   5       70.72       72.02     14.89 o 
  16   2   5        0.00       -6.82     10.55 o 
  17   2   5       11.43        6.41     11.05 o 
  18   2   5        0.69       -0.49     12.13 o 
 -18   3   5        9.81        1.41     13.82 o 
 -17   3   5        0.00      -12.79     11.87 o 
 -16   3   5        0.24      -15.19     10.13 o 
 -15   3   5        0.00      -14.34      9.60 o 
 -14   3   5       10.06        1.33      7.69 o 
 -13   3   5       49.61       43.61     10.24 o 
 -12   3   5        5.73       -9.67      6.45 o 
 -11   3   5       30.16       27.70      7.58 o 
 -10   3   5        3.50       -2.82      5.55 o 
  -9   3   5        1.08       -3.60      4.95 o 
  -8   3   5      146.98      158.45     13.67 o 
  -7   3   5        4.81        2.72      4.42 o 
  -6   3   5       10.01        8.71      4.83 o 
  -5   3   5     1041.01     1165.91     25.62 o 
  -4   3   5      473.09      477.44     12.13 o 
  -3   3   5       54.03       40.20      5.37 o 
  -2   3   5     1660.02     1663.34     25.50 o 
  -1   3   5      252.10      253.72      7.63 o 
   0   3   5       70.07       67.57      5.09 o 
   1   3   5      195.06      208.41      7.30 o 
   2   3   5      308.77      296.01     11.16 o 
   3   3   5        0.05       -0.77      2.82 o 
   4   3   5      135.67      138.29      9.17 o 
   5   3   5     1198.02     1377.64     56.90 o 
   6   3   5      200.38      217.52     12.59 o 
   7   3   5      183.21      180.19     12.02 o 
   8   3   5      121.34      121.71     21.33 o 
   9   3   5      115.74      107.17     13.13 o 
  10   3   5       21.69       11.58      7.03 o 
  11   3   5      172.93      187.23     14.54 o 
  12   3   5       12.75        5.55      7.95 o 
  13   3   5      128.31      146.00     14.24 o 
  14   3   5        3.23       -6.19      7.58 o 
  15   3   5        1.95       -7.40     10.57 o 
  16   3   5        5.05        3.46     11.33 o 
  17   3   5        0.15      -11.76     11.44 o 
 -17   4   5       13.40       26.83     15.97 o 
 -16   4   5       10.34       -8.78     11.73 o 
 -15   4   5        0.24       -9.43     10.36 o 
 -14   4   5        0.17      -13.63      9.09 o 
 -13   4   5        1.76       -3.37     10.14 o 
 -12   4   5       92.22       65.37     11.44 o 
 -11   4   5       59.41       58.66     15.98 o 
 -10   4   5       80.60       94.43     12.60 o 
  -9   4   5        1.58       -5.72      5.82 o 
  -8   4   5      105.07      102.19     11.25 o 
  -7   4   5      274.08      287.96     10.27 o 
  -6   4   5       91.79      112.43      8.50 o 
  -5   4   5        2.08        3.28      4.33 o 
  -4   4   5       83.33      109.98      8.24 o 
  -3   4   5       28.08       37.85      6.55 o 
  -2   4   5       18.54       17.38      4.38 o 
  -1   4   5       20.06        4.21      4.15 o 
   0   4   5      271.79      252.70      9.15 o 
   1   4   5        4.26       -2.31      3.69 o 
   2   4   5       14.89        9.16      4.16 o 
   3   4   5     1492.72     1641.26     45.45 o 
   4   4   5      198.77      205.17      8.37 o 
   5   4   5       18.31       17.73      6.81 o 
   6   4   5       58.59       66.77     12.50 o 
   7   4   5        3.00       -8.94      5.96 o 
   8   4   5        0.01       -3.92      5.93 o 
   9   4   5        0.27       -9.25      7.13 o 
  10   4   5       36.19       16.39      8.47 o 
  11   4   5       80.67       95.32     12.36 o 
  12   4   5       20.00       20.17      9.33 o 
  13   4   5        9.03       11.41      9.29 o 
  14   4   5        6.39        6.25      9.19 o 
  15   4   5        1.41       -5.17      9.24 o 
  16   4   5        8.34       21.93     13.78 o 
 -16   5   5        0.22       -8.71     13.88 o 
 -15   5   5        0.39       -3.82     12.44 o 
 -14   5   5        3.29      -12.68     10.30 o 
 -13   5   5        6.80       -0.09     10.54 o 
 -12   5   5       10.31        1.34     10.05 o 
 -11   5   5        1.05        2.76      7.95 o 
 -10   5   5       70.98       77.12     10.39 o 
  -9   5   5        3.02       -6.87      6.25 o 
  -8   5   5        0.68       -7.84      5.23 o 
  -7   5   5        2.82       -2.30      5.37 o 
  -6   5   5       17.01       12.88      6.68 o 
  -5   5   5      129.31      119.82     10.93 o 
  -4   5   5       13.54        9.14      6.01 o 
  -3   5   5       20.52       19.87      6.46 o 
  -2   5   5      159.10      156.50     10.46 o 
  -1   5   5      120.28       99.27      9.43 o 
   0   5   5       26.17       14.18      5.75 o 
   1   5   5        6.26       -0.20      4.43 o 
   2   5   5        6.31        3.32      5.24 o 
   3   5   5      423.60      452.53     14.06 o 
   4   5   5        0.01       -4.04      6.61 o 
   5   5   5        0.17        3.03      6.69 o 
   6   5   5      225.17      269.27     17.98 o 
   7   5   5        0.02       -0.52      7.22 o 
   8   5   5        2.02       -6.86      6.97 o 
   9   5   5       33.31       33.36     10.23 o 
  10   5   5        8.15       -4.70      7.36 o 
  11   5   5        3.07        7.00      7.99 o 
  12   5   5        1.80       -0.82      7.90 o 
  13   5   5       27.95       27.78     11.59 o 
  14   5   5        0.91      -13.13      8.75 o 
  15   5   5        3.61        3.18     12.68 o 
 -14   6   5        0.96        7.28     13.97 o 
 -13   6   5        5.22       -2.73     12.39 o 
 -12   6   5       14.50       14.12     13.21 o 
 -11   6   5        9.70       10.07     16.01 o 
 -10   6   5        0.73       -8.06      8.78 o 
  -9   6   5       40.97       32.98     10.66 o 
  -8   6   5        0.36       -7.42      7.61 o 
  -7   6   5       10.42        5.40      7.52 o 
  -6   6   5        2.02        2.16      6.96 o 
  -5   6   5      157.27      182.74     12.77 o 
  -4   6   5       34.37       36.56      8.51 o 
  -3   6   5        2.98       -2.27      6.37 o 
  -2   6   5       10.49        1.69      6.19 o 
  -1   6   5       25.26       22.20      7.72 o 
   0   6   5       36.99       49.58     13.84 o 
   1   6   5      120.84      141.37     13.11 o 
   2   6   5       52.76       46.55     12.41 o 
   3   6   5       51.00       72.68     11.51 o 
   4   6   5       60.21       53.89     11.03 o 
   5   6   5        8.15        1.56      8.33 o 
   6   6   5       23.86       11.50      9.44 o 
   7   6   5        0.42      -11.80      7.87 o 
   8   6   5        4.75      -10.79      8.24 o 
   9   6   5       62.66       41.35     11.88 o 
  10   6   5       11.37        7.48     10.07 o 
  11   6   5        7.34       -2.56     10.28 o 
  12   6   5        0.64      -19.75     13.17 o 
  13   6   5        0.25      -10.41     13.53 o 
 -11   7   5        2.45        0.26     13.70 o 
 -10   7   5        1.50       -5.05     13.55 o 
  -9   7   5        0.18        5.67     13.25 o 
  -8   7   5        0.30       -3.97      9.08 o 
  -7   7   5       55.45       37.84     10.18 o 
  -6   7   5        0.07       -6.07      7.96 o 
  -5   7   5        9.37       -4.89      7.35 o 
  -4   7   5       20.62        9.08      7.97 o 
  -3   7   5        2.05       -3.15      7.39 o 
  -2   7   5       16.68        2.50      7.96 o 
  -1   7   5       17.50        6.45      7.80 o 
   0   7   5       32.13       31.15      9.82 o 
   1   7   5       45.95       28.68     13.40 o 
   2   7   5        4.97       -7.93     10.99 o 
   3   7   5       23.40       25.40     13.95 o 
   4   7   5        0.05      -11.77     12.69 o 
   5   7   5        3.92      -13.92     11.85 o 
   6   7   5        7.45       11.19     13.14 o 
   7   7   5        5.35        2.06     10.75 o 
   8   7   5       28.22       29.18     12.20 o 
   9   7   5       16.96       16.88     14.98 o 
  10   7   5        0.31       -0.18     13.80 o 
  -8   8   5       10.58        1.40     15.14 o 
  -7   8   5       17.09       14.41     15.72 o 
  -6   8   5        0.00       -1.71      9.02 o 
  -5   8   5        0.20      -11.97      8.43 o 
  -4   8   5        0.08      -11.04      8.41 o 
  -3   8   5       22.40       16.99      9.68 o 
  -2   8   5       16.86        2.22      9.01 o 
  -1   8   5        7.57        8.73     13.58 o 
   0   8   5       10.71       14.43     14.48 o 
   1   8   5        0.07      -10.60     13.22 o 
   2   8   5       12.78      -12.43     11.27 o 
   3   8   5        7.25       16.29     14.96 o 
   4   8   5        1.31       -5.86     13.57 o 
   5   8   5        0.60      -15.52     12.53 o 
   6   8   5        0.85      -15.10     13.78 o 
   7   8   5       39.65       31.17     24.35 o 
 -18   0   6        4.15        1.66     16.52 o 
 -17   0   6       21.38       26.50     17.70 o 
 -16   0   6      182.34      213.70     29.94 o 
 -15   0   6       64.96       72.94     16.47 o 
 -14   0   6      225.30      233.82     20.46 o 
 -13   0   6      110.30      158.86     16.13 o 
 -12   0   6        0.30       -7.56      5.81 o 
 -11   0   6      241.18      212.26     13.18 o 
 -10   0   6      249.97      243.26     13.66 o 
  -9   0   6     1178.05     1186.39     35.94 o 
  -8   0   6      188.15      194.00     13.79 o 
  -7   0   6        1.38       -5.23      4.67 o 
  -6   0   6        2.32        0.00      3.48 o 
  -5   0   6      176.07      148.69      6.94 o 
  -4   0   6     1444.15     1443.40     31.36 o 
  -3   0   6      776.83      800.74     23.70 o 
  -2   0   6     1621.47     1755.66     74.50 o 
  -1   0   6     3573.62     3851.93    125.67 o 
   0   0   6     8436.47     8261.25    257.23 o 
   1   0   6       88.74      101.09      9.28 o 
   2   0   6     3567.03     4035.47    129.74 o 
   3   0   6       35.74       38.23      5.22 o 
   4   0   6     2641.37     2523.88     61.52 o 
   5   0   6      885.24      870.04     25.20 o 
   6   0   6      861.58      830.54     24.52 o 
   7   0   6      614.09      604.59     19.61 o 
   8   0   6      820.13      766.91     53.35 o 
   9   0   6        2.35       -7.72      8.64 o 
  10   0   6       47.34       49.35     14.32 o 
  11   0   6      418.25      427.54     29.68 o 
  12   0   6      388.71      397.39     29.47 o 
  13   0   6      497.65      408.71     30.70 o 
  14   0   6       53.30       76.17     20.17 o 
  15   0   6      151.34      162.72     27.84 o 
  16   0   6        1.13       -7.51     13.68 o 
  17   0   6       15.13       30.74     18.77 o 
  18   0   6       28.49       11.91     18.51 o 
 -19   1   6        1.35       -1.82     18.51 o 
 -18   1   6       10.65       20.81     18.67 o 
 -17   1   6        1.96       -6.27      8.71 o 
 -16   1   6       19.06        8.37      9.87 o 
 -15   1   6       16.36       13.25      8.39 o 
 -14   1   6        5.06      -10.50      7.00 o 
 -13   1   6        0.12       -8.81      5.99 o 
 -12   1   6       18.40       10.99      5.41 o 
 -11   1   6        2.71       -0.36      4.29 o 
 -10   1   6       17.60       14.14      4.98 o 
  -9   1   6     1076.45     1194.70     27.28 o 
  -8   1   6       24.86       14.13      4.43 o 
  -7   1   6     1431.82     1589.16     27.45 o 
  -6   1   6      713.84      700.88     14.61 o 
  -5   1   6       11.94       17.97      2.65 o 
  -4   1   6       13.12        9.79      2.71 o 
  -3   1   6       33.88       36.94      5.09 o 
  -2   1   6      657.37      619.85     18.34 o 
  -1   1   6     5101.38     5594.91    104.35 o 
   0   1   6     2166.15     2202.60     56.96 o 
   1   1   6     3392.49     3543.47     73.91 o 
   2   1   6       10.66        7.82      2.75 o 
   3   1   6      245.66      244.37     14.13 o 
   4   1   6      424.60      427.64      9.37 o 
   5   1   6      628.65      664.33     14.44 o 
   6   1   6       17.75       15.42      4.29 o 
   7   1   6      371.86      426.85     14.19 o 
   8   1   6       77.56       75.61     15.41 o 
   9   1   6        0.28       -6.87      4.58 o 
  10   1   6       28.17       36.96      7.12 o 
  11   1   6        5.52       -6.83      6.96 o 
  12   1   6       10.84       -1.17      7.90 o 
  13   1   6        0.25        2.07      8.66 o 
  14   1   6        5.32       -0.61      9.37 o 
  15   1   6      225.98      259.69     23.76 o 
  16   1   6       38.28       34.09     13.19 o 
  17   1   6       36.01       25.03     13.46 o 
  18   1   6        0.00      -12.67     11.60 o 
 -18   2   6        1.68       -2.70     13.19 o 
 -17   2   6        8.24       -4.70     11.56 o 
 -16   2   6       30.97       37.44     13.63 o 
 -15   2   6       38.68       27.44      9.78 o 
 -14   2   6      111.62      107.13     13.21 o 
 -13   2   6        9.06       -4.60      6.99 o 
 -12   2   6      139.83      159.35     15.59 o 
 -11   2   6      514.45      476.01     31.85 o 
 -10   2   6       32.10       24.28      7.93 o 
  -9   2   6      176.90      208.49     16.60 o 
  -8   2   6        0.88        0.65      3.30 o 
  -7   2   6      527.19      507.12     11.96 o 
  -6   2   6      183.46      147.89      7.80 o 
  -5   2   6        1.36       -3.66      3.47 o 
  -4   2   6       69.69       71.53      6.88 o 
  -3   2   6      333.96      327.22     10.64 o 
  -2   2   6        6.42        3.84      2.25 o 
  -1   2   6      908.27      947.99     16.85 o 
   0   2   6       24.83       27.92      4.09 o 
   1   2   6      183.03      159.11      7.84 o 
   2   2   6     2829.51     2915.08     56.34 o 
   3   2   6       16.50        8.16      4.93 o 
   4   2   6       24.93       27.05      3.95 o 
   5   2   6      209.94      196.47     10.94 o 
   6   2   6      885.16      876.61     27.75 o 
   7   2   6       69.85       65.65      7.86 o 
   8   2   6      107.86      134.84     11.68 o 
   9   2   6        6.70        6.50      5.91 o 
  10   2   6       10.07       10.97      6.61 o 
  11   2   6       95.90       92.42     10.69 o 
  12   2   6       18.37        5.10      7.21 o 
  13   2   6       60.79       42.31     12.02 o 
  14   2   6       11.39       13.35     14.03 o 
  15   2   6       20.67       18.93     11.80 o 
  16   2   6       26.51       27.62     12.91 o 
  17   2   6       18.06        2.61     12.53 o 
 -18   3   6        0.17       -6.68     13.27 o 
 -17   3   6       21.41       20.47     14.35 o 
 -16   3   6        2.24       -9.43     10.84 o 
 -15   3   6        5.06        6.17     11.23 o 
 -14   3   6       16.93       24.71      9.83 o 
 -13   3   6       14.36       15.40      8.85 o 
 -12   3   6       10.04       -6.54      6.69 o 
 -11   3   6      155.41      193.75     17.28 o 
 -10   3   6       19.68       10.67      7.08 o 
  -9   3   6        6.07       -0.49      4.77 o 
  -8   3   6       76.18       92.42      8.96 o 
  -7   3   6      159.32      141.88     12.83 o 
  -6   3   6      369.26      350.41     12.35 o 
  -5   3   6      599.72      548.35     15.79 o 
  -4   3   6       12.29        0.39      4.33 o 
  -3   3   6      848.43      802.46     20.31 o 
  -2   3   6      193.81      177.39      5.94 o 
  -1   3   6        1.61       -1.09      2.55 o 
   0   3   6        0.89       -3.77      2.52 o 
   1   3   6       95.86      120.91      8.55 o 
   2   3   6      452.61      436.23     11.59 o 
   3   3   6      371.36      364.94     10.33 o 
   4   3   6       25.83       12.91      3.80 o 
   5   3   6        0.06       -0.71      5.24 o 
   6   3   6      184.79      171.96     11.32 o 
   7   3   6       86.12       96.96     11.64 o 
   8   3   6       95.99      117.47     36.59 o 
   9   3   6       20.34       14.60      7.16 o 
  10   3   6       11.82       -0.15      6.98 o 
  11   3   6        8.51       -9.81      7.04 o 
  12   3   6        0.92        1.37      7.86 o 
  13   3   6      122.59      109.18     13.34 o 
  14   3   6       30.13       23.88     17.94 o 
  15   3   6       43.48       44.61     14.01 o 
  16   3   6        2.90       -5.00     11.35 o 
  17   3   6        5.81       11.91     12.82 o 
 -17   4   6        0.58       -5.01     13.42 o 
 -16   4   6        6.66       -6.94     12.35 o 
 -15   4   6        8.63       15.69     12.63 o 
 -14   4   6       13.28        1.48     10.95 o 
 -13   4   6      101.48      126.99     14.27 o 
 -12   4   6       41.30       30.24      9.41 o 
 -11   4   6        9.69       -2.09      7.45 o 
 -10   4   6        2.84       -5.98      6.26 o 
  -9   4   6      139.73      188.46     17.84 o 
  -8   4   6       58.13       58.75      9.12 o 
  -7   4   6      197.71      229.91      9.93 o 
  -6   4   6       47.40       36.94      6.46 o 
  -5   4   6      220.86      215.27     10.28 o 
  -4   4   6        0.18       -3.77      4.34 o 
  -3   4   6       11.95       17.07      5.02 o 
  -2   4   6       19.02       10.93      5.29 o 
  -1   4   6       56.19       55.56      6.26 o 
   0   4   6       13.66        5.65      4.67 o 
   1   4   6      306.28      284.02     12.29 o 
   2   4   6      147.79      151.41      7.82 o 
   3   4   6      176.22      157.05     12.63 o 
   4   4   6      423.91      460.07     17.03 o 
   5   4   6       11.62        5.30      6.50 o 
   6   4   6       70.03       63.80      9.38 o 
   7   4   6       50.67       42.95      8.84 o 
   8   4   6        0.27       -9.17      6.12 o 
   9   4   6       94.65      122.56     15.69 o 
  10   4   6       19.46       15.75     11.52 o 
  11   4   6      362.27      343.85     21.45 o 
  12   4   6       26.25       13.27      9.49 o 
  13   4   6        0.73       -6.81      8.09 o 
  14   4   6        8.07       -7.48      9.18 o 
  15   4   6        5.16       -6.38     11.85 o 
  16   4   6       15.20        2.05     13.46 o 
 -15   5   6       15.91       24.94     14.94 o 
 -14   5   6        0.03       -6.74     11.08 o 
 -13   5   6       32.81       35.39     14.24 o 
 -12   5   6        2.84       -5.15      8.67 o 
 -11   5   6        1.63       -5.35      7.66 o 
 -10   5   6        2.73       -4.42      7.45 o 
  -9   5   6        0.47       -6.61      5.72 o 
  -8   5   6       60.28       47.44      8.24 o 
  -7   5   6        1.54       -2.87      5.28 o 
  -6   5   6        0.04       -5.34      5.84 o 
  -5   5   6      311.32      281.96     12.60 o 
  -4   5   6      478.99      482.92     16.39 o 
  -3   5   6      400.80      372.95     14.11 o 
  -2   5   6       18.73       11.70      6.20 o 
  -1   5   6       70.32       83.78      9.98 o 
   0   5   6        0.02       -3.26      5.76 o 
   1   5   6        6.92        2.29      5.72 o 
   2   5   6       93.46      114.34      9.20 o 
   3   5   6       50.88       47.63      9.26 o 
   4   5   6        6.43       -0.37      6.80 o 
   5   5   6       90.85      111.33     12.83 o 
   6   5   6       50.73       49.31     10.48 o 
   7   5   6       36.64       33.70      9.56 o 
   8   5   6        4.50       -9.65      7.48 o 
   9   5   6       30.97       38.55     10.31 o 
  10   5   6        4.42        7.24      9.16 o 
  11   5   6       66.15       57.19     10.51 o 
  12   5   6        2.27        0.73      8.38 o 
  13   5   6        1.25        2.31      8.90 o 
  14   5   6        2.09       -9.41     10.70 o 
 -13   6   6        1.47        5.83     14.81 o 
 -12   6   6        1.20       14.90     12.90 o 
 -11   6   6        1.66       -0.25     12.18 o 
 -10   6   6       73.89       67.76     14.16 o 
  -9   6   6        4.42       -6.25      8.83 o 
  -8   6   6        0.32      -10.32      7.15 o 
  -7   6   6       27.79       19.09      8.59 o 
  -6   6   6        0.85       -4.58      7.30 o 
  -5   6   6       17.65        9.39      7.13 o 
  -4   6   6        0.01       -8.93      6.23 o 
  -3   6   6        1.44       -6.92      6.16 o 
  -2   6   6        9.62        1.60      7.31 o 
  -1   6   6        2.33       -8.66      6.46 o 
   0   6   6        7.23       -3.14      6.94 o 
   1   6   6      100.98      130.15     13.02 o 
   2   6   6        2.50        4.66     10.73 o 
   3   6   6       51.84       44.34     13.76 o 
   4   6   6        4.79        2.13     11.04 o 
   5   6   6       23.87       25.24      9.80 o 
   6   6   6       12.22        3.17      9.10 o 
   7   6   6        6.16       -4.87      8.50 o 
   8   6   6        4.93      -11.02      8.67 o 
   9   6   6       93.62       93.60     21.82 o 
  10   6   6       32.28       36.43     11.24 o 
  11   6   6       11.86       -3.62      9.20 o 
  12   6   6        5.22       -2.00     10.80 o 
 -11   7   6        0.40        4.45     14.42 o 
 -10   7   6        5.39      -14.36     12.77 o 
  -9   7   6        0.12       -8.49      9.83 o 
  -8   7   6        2.39       -4.42      8.72 o 
  -7   7   6       15.68       15.14      9.18 o 
  -6   7   6       33.28       19.41      9.78 o 
  -5   7   6       18.56        6.11      8.12 o 
  -4   7   6        1.30       -7.51      7.44 o 
  -3   7   6        0.01      -10.84      7.22 o 
  -2   7   6       64.02       50.44     10.79 o 
  -1   7   6       48.21       43.21     10.90 o 
   0   7   6        2.57      -13.72     10.62 o 
   1   7   6       65.55       74.57     16.97 o 
   2   7   6        0.77      -13.73     11.28 o 
   3   7   6        0.01      -12.67     11.25 o 
   4   7   6        4.07      -14.45     14.19 o 
   5   7   6        3.65      -17.07     11.38 o 
   6   7   6        0.22        3.62     13.84 o 
   7   7   6       16.63        4.72     14.12 o 
   8   7   6        2.03        4.48     13.56 o 
   9   7   6        0.02      -13.75     10.52 o 
  10   7   6        0.60       -6.31     13.30 o 
  -7   8   6        0.55        2.25     13.31 o 
  -6   8   6        3.07      -13.96      9.73 o 
  -5   8   6        0.40       -8.20      8.75 o 
  -4   8   6        2.67      -12.39      8.44 o 
  -3   8   6        5.26      -11.35      9.30 o 
  -2   8   6        0.14       -9.62     12.73 o 
  -1   8   6       20.16       -1.67     23.04 o 
   0   8   6       10.65        8.17     14.15 o 
   1   8   6        0.21       -3.36     13.65 o 
   2   8   6        7.15        5.56     15.22 o 
   3   8   6        0.08      -11.81     13.38 o 
   4   8   6        3.33      -17.96     13.98 o 
   5   8   6        1.40       -9.04     13.97 o 
   6   8   6        0.77      -14.00     15.20 o 
 -18   1   7       11.68       18.09     13.08 o 
 -17   1   7       31.03       21.51     21.54 o 
 -16   1   7        7.60        1.84      8.99 o 
 -15   1   7       29.77       27.09      9.54 o 
 -14   1   7        0.00       -9.94      6.62 o 
 -13   1   7        3.59       -8.35      6.39 o 
 -12   1   7       14.54       18.92      7.21 o 
 -11   1   7       25.21       24.83      7.43 o 
 -10   1   7       33.78       35.22      6.07 o 
  -9   1   7       35.77       46.93      6.31 o 
  -8   1   7      254.34      249.10      8.35 o 
  -7   1   7      194.19      188.96      7.18 o 
  -6   1   7      168.39      179.05      5.52 o 
  -5   1   7       19.71       21.24      4.83 o 
  -4   1   7      152.33      149.43      5.80 o 
  -3   1   7      932.23      951.39     23.67 o 
  -2   1   7      633.87      651.98     18.47 o 
  -1   1   7      402.51      481.98     14.61 o 
   0   1   7     1874.87     1936.39     39.76 o 
   1   1   7     1142.45     1252.22     33.23 o 
   2   1   7     2422.59     2557.61     42.63 o 
   3   1   7      817.50      784.33     19.10 o 
   4   1   7      251.48      248.56     10.01 o 
   5   1   7      237.51      235.91      8.46 o 
   6   1   7      261.66      249.66      7.82 o 
   7   1   7       11.49        4.56      4.97 o 
   8   1   7      326.20      355.36     13.57 o 
   9   1   7        2.97        3.88      5.46 o 
  10   1   7       31.75       31.07     10.41 o 
  11   1   7       50.55       35.99     10.78 o 
  12   1   7        4.04        4.00      9.21 o 
  13   1   7       91.74       88.13     14.98 o 
  14   1   7       54.69       39.03     13.54 o 
  15   1   7        0.04       -7.46     10.00 o 
  16   1   7        0.55      -12.89     10.40 o 
  17   1   7       31.87       22.09     13.73 o 
 -18   2   7       37.98       34.27     16.00 o 
 -17   2   7       15.22       13.40     13.73 o 
 -16   2   7        0.96       -4.25      8.52 o 
 -15   2   7        0.37       -3.82      8.68 o 
 -14   2   7      207.92      205.62     22.24 o 
 -13   2   7        5.56       -1.74      7.18 o 
 -12   2   7       39.91       63.65     10.26 o 
 -11   2   7        0.03        3.17      6.48 o 
 -10   2   7      249.61      210.08     11.76 o 
  -9   2   7       18.87       12.17      5.49 o 
  -8   2   7        0.04       -1.04      4.23 o 
  -7   2   7       67.74       79.18     10.77 o 
  -6   2   7      154.14      159.95     10.82 o 
  -5   2   7      144.35      136.21      9.35 o 
  -4   2   7      154.41      149.09     11.72 o 
  -3   2   7     3061.87     3184.41     49.64 o 
  -2   2   7       90.30       96.24      6.54 o 
  -1   2   7      646.05      633.56     18.76 o 
   0   2   7     1099.43     1047.71     30.89 o 
   1   2   7       17.41        9.80      3.27 o 
   2   2   7       21.18       10.67      3.98 o 
   3   2   7      190.75      182.96     15.17 o 
   4   2   7      363.81      350.67     10.74 o 
   5   2   7       34.93       31.25      7.03 o 
   6   2   7       37.50       34.87      7.67 o 
   7   2   7      134.51      157.57     11.79 o 
   8   2   7       67.86       78.05     15.91 o 
   9   2   7      394.84      354.98     28.33 o 
  10   2   7      225.77      220.33     12.96 o 
  11   2   7      264.16      219.66     12.33 o 
  12   2   7      197.32      212.35     20.31 o 
  13   2   7       64.66       36.42     24.49 o 
  14   2   7       31.90        9.16     12.05 o 
  15   2   7       22.00       20.27     11.43 o 
  16   2   7        0.51       -5.14     10.75 o 
  17   2   7        5.42      -15.40     11.03 o 
 -17   3   7        0.23      -13.90     12.42 o 
 -16   3   7        0.04       -2.63     11.55 o 
 -15   3   7        0.03      -11.81      8.03 o 
 -14   3   7        0.05       -6.19      8.05 o 
 -13   3   7       37.71       49.40     15.71 o 
 -12   3   7        0.04       -9.19      6.93 o 
 -11   3   7      340.71      313.75     17.28 o 
 -10   3   7       61.94       61.31     10.33 o 
  -9   3   7        0.01       -7.31      4.87 o 
  -8   3   7       11.68        8.41      5.42 o 
  -7   3   7       62.47       51.90      7.46 o 
  -6   3   7      192.89      197.58     11.01 o 
  -5   3   7      210.86      185.33     10.09 o 
  -4   3   7      173.41      181.92     10.27 o 
  -3   3   7     1516.02     1542.27     28.17 o 
  -2   3   7        3.43       -1.26      2.86 o 
  -1   3   7       88.96       69.86      4.89 o 
   0   3   7        1.97        3.10      3.56 o 
   1   3   7      566.31      535.74     13.63 o 
   2   3   7       36.97       25.33      4.63 o 
   3   3   7      758.06      734.85     17.02 o 
   4   3   7      483.19      449.81     15.94 o 
   5   3   7      217.63      230.61     13.28 o 
   6   3   7      174.92      168.30     26.80 o 
   7   3   7      106.25      112.76     12.92 o 
   8   3   7        1.63        3.90      7.96 o 
   9   3   7        5.11       -3.36      6.73 o 
  10   3   7        3.49       -9.26      6.69 o 
  11   3   7        3.70       -6.95      7.15 o 
  12   3   7       99.95      105.52     12.94 o 
  13   3   7       21.45        8.01     11.42 o 
  14   3   7       43.49       25.91     12.85 o 
  15   3   7        1.51      -10.12     11.53 o 
  16   3   7        9.29        6.49     13.40 o 
 -16   4   7        3.49       13.94     13.99 o 
 -15   4   7        1.01       -6.83     11.43 o 
 -14   4   7        2.11        4.95      9.54 o 
 -13   4   7        2.17       -7.15      8.42 o 
 -12   4   7      389.96      338.79     31.38 o 
 -11   4   7       35.92       38.84     10.08 o 
 -10   4   7        0.13       -8.05      7.20 o 
  -9   4   7        1.94       -3.72      6.20 o 
  -8   4   7       50.88       48.42      8.40 o 
  -7   4   7        4.99       -2.41      6.35 o 
  -6   4   7       60.75       70.72     10.09 o 
  -5   4   7      288.14      306.92     11.09 o 
  -4   4   7       22.74       22.09      5.88 o 
  -3   4   7        9.33        3.03      4.68 o 
  -2   4   7        9.18        7.68      6.03 o 
  -1   4   7      207.13      222.39     10.90 o 
   0   4   7        1.47        1.80      4.68 o 
   1   4   7      114.14      113.95      9.44 o 
   2   4   7        9.14        7.99      4.63 o 
   3   4   7        1.74        1.64      5.30 o 
   4   4   7        1.79       -5.10      5.59 o 
   5   4   7        4.00       -2.31      5.91 o 
   6   4   7       19.43        7.47      6.95 o 
   7   4   7       99.47       94.62     16.64 o 
   8   4   7      220.07      220.78     38.41 o 
   9   4   7       15.50        3.73      9.05 o 
  10   4   7        0.07      -10.68      7.12 o 
  11   4   7        0.29        3.06      9.32 o 
  12   4   7       24.73       17.00      9.66 o 
  13   4   7        1.32       -4.96      8.39 o 
  14   4   7       20.85       17.75     12.72 o 
  15   4   7        0.34      -16.20     10.80 o 
 -15   5   7        0.04        3.26     14.26 o 
 -14   5   7        0.41       -7.44     11.39 o 
 -13   5   7       63.46       90.58     14.60 o 
 -12   5   7        0.83       -8.10      9.34 o 
 -11   5   7       44.87       50.49     11.45 o 
 -10   5   7        1.88       -1.05      7.78 o 
  -9   5   7       69.85       69.11      9.91 o 
  -8   5   7        0.03       -1.52      6.35 o 
  -7   5   7       34.19       29.94      7.76 o 
  -6   5   7        1.98       -3.42      5.54 o 
  -5   5   7       56.34       52.29      8.85 o 
  -4   5   7       72.19       78.65      9.88 o 
  -3   5   7       67.35       77.47      9.82 o 
  -2   5   7        0.72        3.69      6.61 o 
  -1   5   7       25.25       13.55      7.10 o 
   0   5   7       94.49      123.88     14.06 o 
   1   5   7        5.44       -8.38      5.59 o 
   2   5   7        0.25       -6.41      8.21 o 
   3   5   7      279.21      274.60     15.07 o 
   4   5   7       10.31        7.12      7.83 o 
   5   5   7      192.17      247.13     22.36 o 
   6   5   7        9.42        4.88      8.21 o 
   7   5   7       13.97        3.18      8.50 o 
   8   5   7       15.48        0.68      8.34 o 
   9   5   7       15.16       16.93      9.07 o 
  10   5   7       82.88       85.89     19.93 o 
  11   5   7       19.63       23.32     14.15 o 
  12   5   7       24.86       27.69      9.89 o 
  13   5   7       61.88       75.52     12.37 o 
  14   5   7       14.99       19.40     11.87 o 
 -13   6   7        1.45       -3.14     12.94 o 
 -12   6   7       13.72       14.65     14.43 o 
 -11   6   7        0.01       -5.28      9.37 o 
 -10   6   7       76.01       72.18     14.12 o 
  -9   6   7        3.08        5.28      8.58 o 
  -8   6   7        6.77       -5.15      7.32 o 
  -7   6   7       77.97       91.18     12.00 o 
  -6   6   7        0.14       -7.15      6.73 o 
  -5   6   7        4.86       -4.25      7.16 o 
  -4   6   7        1.78        1.87      7.23 o 
  -3   6   7        0.16      -10.67      7.12 o 
  -2   6   7        2.15        0.23      7.04 o 
  -1   6   7        0.92       -3.93      7.19 o 
   0   6   7        4.50        2.14      7.65 o 
   1   6   7        5.79        3.29     10.92 o 
   2   6   7        6.43       -5.91     10.64 o 
   3   6   7        3.87      -14.93      9.95 o 
   4   6   7        0.11       -7.71     19.71 o 
   5   6   7        0.19      -15.24     10.16 o 
   6   6   7       32.73       29.14     14.04 o 
   7   6   7       23.67       13.57     10.20 o 
   8   6   7        1.74      -13.13     10.56 o 
   9   6   7       14.37       21.19     10.91 o 
  10   6   7        4.57       -5.23      9.56 o 
  11   6   7       14.42       10.89     12.16 o 
  12   6   7        1.24       -2.33     11.59 o 
 -10   7   7        5.33      -12.11     12.84 o 
  -9   7   7        4.58       14.90     11.63 o 
  -8   7   7        9.08        2.72      9.40 o 
  -7   7   7       63.56       54.38     11.27 o 
  -6   7   7        1.08       -8.88     12.08 o 
  -5   7   7        0.39       -7.71      7.67 o 
  -4   7   7        2.68       -4.88      7.58 o 
  -3   7   7       19.19        1.78      9.16 o 
  -2   7   7       16.07       14.30      9.59 o 
  -1   7   7       12.66        4.02     16.49 o 
   0   7   7       22.43       17.73     13.05 o 
   1   7   7       26.83       18.43     14.41 o 
   2   7   7        3.34       -7.97     12.32 o 
   3   7   7        2.82       -6.76     12.09 o 
   4   7   7        6.73       -4.81     13.23 o 
   5   7   7        2.31      -12.41     12.35 o 
   6   7   7        1.85       -8.59     21.43 o 
   7   7   7       38.32       38.67     25.64 o 
   8   7   7       42.65       44.80     39.43 o 
   9   7   7        8.01      -19.14     17.14 o 
  -6   8   7        0.08       -5.97     10.01 o 
  -5   8   7        1.82      -12.87      8.58 o 
  -4   8   7        0.01       -5.17     12.44 o 
  -3   8   7        0.17      -16.60     12.30 o 
  -2   8   7        0.00        0.16     13.94 o 
  -1   8   7       13.10        3.78     14.09 o 
   0   8   7        0.62       -4.54     14.57 o 
   1   8   7        6.67       13.35     15.30 o 
   2   8   7        5.00      -10.54     24.43 o 
   3   8   7        1.18        7.40     14.41 o 
   4   8   7        0.03      -20.85     13.90 o 
   5   8   7       14.75       19.13     18.20 o 
 -18   0   8        1.39      -21.99     16.52 o 
 -17   0   8       11.42       10.30     17.97 o 
 -16   0   8      304.43      304.74     29.41 o 
 -15   0   8       11.44       21.35     15.07 o 
 -14   0   8      156.97      168.84     26.56 o 
 -13   0   8       11.49        6.49     12.82 o 
 -12   0   8      317.20      284.71     16.79 o 
 -11   0   8        0.08       -5.08      6.36 o 
 -10   0   8       22.59       23.62      8.30 o 
  -9   0   8      146.77      139.04     14.75 o 
  -8   0   8       14.38        7.63      4.96 o 
  -7   0   8        0.95        2.86      4.31 o 
  -6   0   8      305.43      264.07     10.58 o 
  -5   0   8      855.50      839.47     21.90 o 
  -4   0   8      374.36      348.55     21.82 o 
  -3   0   8     3883.41     4096.25     97.65 o 
  -2   0   8     1331.91     1506.47     41.71 o 
  -1   0   8     3041.72     3424.38    116.17 o 
   0   0   8      769.13      667.79     31.60 o 
   1   0   8      367.65      410.03     22.44 o 
   2   0   8     1246.14     1267.49     49.45 o 
   3   0   8       59.22       37.96      5.45 o 
   4   0   8        1.19       -3.43      4.68 o 
   5   0   8       91.41      104.02      8.93 o 
   6   0   8       22.57       12.98      5.85 o 
   7   0   8     1154.40     1092.95     32.09 o 
   8   0   8        9.65        5.79     10.94 o 
   9   0   8      197.71      211.47     26.40 o 
  10   0   8      321.60      365.21     28.34 o 
  11   0   8       94.34       81.60     20.23 o 
  12   0   8        9.45       -4.02     14.59 o 
  13   0   8        8.64       -3.65     13.52 o 
  14   0   8       60.18       61.42     21.19 o 
  15   0   8      166.37      195.61     30.69 o 
  16   0   8       70.18       28.91     20.87 o 
  17   0   8       23.44       -6.92     17.38 o 
 -18   1   8        8.50        2.56     15.34 o 
 -17   1   8       75.21      106.17     18.69 o 
 -16   1   8       13.13       14.25     14.67 o 
 -15   1   8      132.57      130.74     15.30 o 
 -14   1   8        0.25       -7.24      7.30 o 
 -13   1   8      133.34      100.53     12.49 o 
 -12   1   8       66.55       83.50     10.80 o 
 -11   1   8        0.21       -5.27      5.78 o 
 -10   1   8       31.05       24.18      7.54 o 
  -9   1   8        5.41        4.75      4.79 o 
  -8   1   8        5.31       -1.45      3.67 o 
  -7   1   8       70.74       79.99      8.38 o 
  -6   1   8       43.04       39.53      4.52 o 
  -5   1   8      505.14      499.80     11.92 o 
  -4   1   8      201.87      161.85      7.04 o 
  -3   1   8       61.34       78.93     13.17 o 
  -2   1   8      104.82      137.74     13.07 o 
  -1   1   8     3519.48     3828.37     75.34 o 
   0   1   8     1142.29     1155.47     26.69 o 
   1   1   8     1765.05     1890.89     39.83 o 
   2   1   8        6.40       -4.47      2.98 o 
   3   1   8       42.82       58.76      5.60 o 
   4   1   8      251.28      221.44      7.08 o 
   5   1   8       79.43      102.29      7.73 o 
   6   1   8      125.77      129.88     10.01 o 
   7   1   8       36.38       36.58      7.22 o 
   8   1   8        0.99       -6.45      5.41 o 
   9   1   8      201.57      214.74     17.06 o 
  10   1   8        0.29       -8.10      8.14 o 
  11   1   8        9.91        2.59      9.37 o 
  12   1   8        5.05      -12.23      8.15 o 
  13   1   8        3.01       -6.24     10.09 o 
  14   1   8      150.42      147.04     19.97 o 
  15   1   8        0.52      -12.19     10.32 o 
  16   1   8       78.99       86.54     17.40 o 
  17   1   8        0.01        0.20     12.21 o 
 -18   2   8       10.36      -21.78     19.74 o 
 -17   2   8       14.80       -3.38     10.23 o 
 -16   2   8        0.54       -2.62      9.19 o 
 -15   2   8        2.41        6.79      8.95 o 
 -14   2   8      222.53      243.16     35.66 o 
 -13   2   8        2.57        5.84      8.33 o 
 -12   2   8       60.85       72.41     11.77 o 
 -11   2   8       30.27       32.12      8.94 o 
 -10   2   8       68.18       76.94     12.73 o 
  -9   2   8        0.20       -7.14      4.76 o 
  -8   2   8       58.20       67.90      8.06 o 
  -7   2   8       91.63      103.88      9.23 o 
  -6   2   8       83.57       66.77      8.90 o 
  -5   2   8      385.67      377.16     12.93 o 
  -4   2   8      284.82      275.99      7.87 o 
  -3   2   8      480.41      480.56     12.19 o 
  -2   2   8       18.65       15.61      5.39 o 
  -1   2   8      422.75      454.03     12.09 o 
   0   2   8     1160.81     1152.05     21.49 o 
   1   2   8      927.83      869.73     29.47 o 
   2   2   8      244.29      229.73      9.15 o 
   3   2   8       88.71       91.57      7.58 o 
   4   2   8      113.35       96.29     12.70 o 
   5   2   8      103.38      133.48     12.41 o 
   6   2   8        8.07        2.28      6.69 o 
   7   2   8       15.05       21.54      7.08 o 
   8   2   8        9.79        2.52      6.69 o 
   9   2   8      375.33      341.61     15.24 o 
  10   2   8      100.70      156.86     15.55 o 
  11   2   8       12.04       11.05     10.40 o 
  12   2   8        0.26       -6.86      8.72 o 
  13   2   8      113.45      104.51     23.10 o 
  14   2   8       45.75       41.82     13.61 o 
  15   2   8        7.28        4.56     12.06 o 
  16   2   8        3.15       16.69     14.01 o 
 -17   3   8        0.03       -3.72     13.46 o 
 -16   3   8        0.75      -12.61      8.40 o 
 -15   3   8       47.97       26.93     10.88 o 
 -14   3   8       41.35       31.08     10.59 o 
 -13   3   8       54.06       21.06      9.76 o 
 -12   3   8       10.37        6.61     12.37 o 
 -11   3   8       14.58        8.77      8.11 o 
 -10   3   8       13.16       17.84      7.09 o 
  -9   3   8       78.79       68.60      9.27 o 
  -8   3   8        4.20       -7.41      4.94 o 
  -7   3   8      116.67      135.30     11.16 o 
  -6   3   8       11.09       15.76      5.75 o 
  -5   3   8      196.91      209.21     11.74 o 
  -4   3   8       12.97        4.96      5.15 o 
  -3   3   8      156.85      143.34      9.30 o 
  -2   3   8      735.12      765.22     18.86 o 
  -1   3   8       21.16       15.24      3.82 o 
   0   3   8      554.46      518.09     21.18 o 
   1   3   8      233.87      216.45     10.17 o 
   2   3   8        0.01       -2.72      3.69 o 
   3   3   8      569.71      565.20     14.82 o 
   4   3   8        6.37        9.80      5.90 o 
   5   3   8       17.35       30.39      8.47 o 
   6   3   8       46.92       49.00      9.96 o 
   7   3   8        0.21      -11.87     10.16 o 
   8   3   8       25.21       34.75     10.20 o 
   9   3   8      110.52      125.35     13.46 o 
  10   3   8       51.65       77.20     15.06 o 
  11   3   8      132.41      193.53     25.25 o 
  12   3   8      300.76      260.64     41.61 o 
  13   3   8        1.55      -12.58     10.84 o 
  14   3   8        6.42      -10.65     10.55 o 
  15   3   8        0.62        0.97     15.13 o 
  16   3   8        0.67      -14.52     14.70 o 
 -16   4   8        0.04       -1.34     15.42 o 
 -15   4   8        4.87        4.57     13.51 o 
 -14   4   8        5.89      -11.01      9.36 o 
 -13   4   8        1.39        4.03      9.29 o 
 -12   4   8       38.38       32.16     10.70 o 
 -11   4   8        1.92        1.15      8.68 o 
 -10   4   8        1.37       -9.16      6.54 o 
  -9   4   8        9.83       -1.51      6.75 o 
  -8   4   8        6.11        1.02      6.40 o 
  -7   4   8      112.54      124.67     13.32 o 
  -6   4   8       48.61       40.11      7.66 o 
  -5   4   8      535.34      582.45     16.20 o 
  -4   4   8       52.21       29.27      6.59 o 
  -3   4   8        0.32        0.13      5.04 o 
  -2   4   8       92.08      106.04      9.45 o 
  -1   4   8      122.74      157.06     12.57 o 
   0   4   8       25.32       20.44      6.45 o 
   1   4   8        6.98       -7.95      5.30 o 
   2   4   8       91.35      113.59     15.95 o 
   3   4   8       52.67       61.58      9.01 o 
   4   4   8        0.36       -3.64      5.95 o 
   5   4   8        0.01       -4.89      5.90 o 
   6   4   8        1.37       -9.82      6.55 o 
   7   4   8       17.86        5.77      7.75 o 
   8   4   8       59.52       65.02     11.05 o 
   9   4   8       58.19       41.95     12.14 o 
  10   4   8       48.82       42.73     11.22 o 
  11   4   8      258.25      278.94     18.29 o 
  12   4   8        3.88        6.66      9.59 o 
  13   4   8       60.96       59.05     15.98 o 
  14   4   8        1.36        5.01     12.38 o 
  15   4   8        8.64       -7.49     12.03 o 
 -14   5   8        0.18       -4.23     13.36 o 
 -13   5   8        1.80       -9.88     10.67 o 
 -12   5   8       10.89       12.00     11.66 o 
 -11   5   8        6.43        5.92      9.32 o 
 -10   5   8       29.97       29.73     10.67 o 
  -9   5   8       56.35       60.97     10.09 o 
  -8   5   8       15.82       19.87      8.17 o 
  -7   5   8        8.77       -2.54      6.17 o 
  -6   5   8        2.19       -3.67      5.93 o 
  -5   5   8       87.03       92.78      9.91 o 
  -4   5   8        0.06       -1.86      6.81 o 
  -3   5   8       30.27       20.49      8.30 o 
  -2   5   8        3.25        0.65      6.93 o 
  -1   5   8       13.19        9.01      9.34 o 
   0   5   8        1.22       -6.26      6.35 o 
   1   5   8        2.59       -9.02      9.34 o 
   2   5   8       38.84       35.81     12.69 o 
   3   5   8        4.03       -3.55     10.19 o 
   4   5   8       15.81        3.47     11.34 o 
   5   5   8      162.26      201.67     17.77 o 
   6   5   8        4.65       -6.90      7.10 o 
   7   5   8        0.80       -5.33      7.65 o 
   8   5   8        0.12      -11.83      7.89 o 
   9   5   8        2.21      -10.25      8.41 o 
  10   5   8      232.99      257.37     27.38 o 
  11   5   8        0.31        3.07      8.74 o 
  12   5   8       20.28       13.46     10.05 o 
  13   5   8       47.46       43.25     11.50 o 
 -12   6   8       12.76        4.51     11.24 o 
 -11   6   8       10.75        7.95     15.77 o 
 -10   6   8       33.52       19.04      9.40 o 
  -9   6   8       14.83       -5.13      8.47 o 
  -8   6   8        1.38       -1.02      8.16 o 
  -7   6   8       58.75       85.09     12.26 o 
  -6   6   8        5.30       -1.09      7.91 o 
  -5   6   8       20.16        7.98      8.46 o 
  -4   6   8       26.64       16.75      8.38 o 
  -3   6   8       63.17       54.33     13.18 o 
  -2   6   8       52.03       50.78     14.87 o 
  -1   6   8        2.63       -9.63      7.37 o 
   0   6   8        2.35      -12.92     11.29 o 
   1   6   8       11.78        1.24     12.04 o 
   2   6   8       90.26       86.72     17.76 o 
   3   6   8        7.64       13.78     13.10 o 
   4   6   8        0.02       -9.99     11.32 o 
   5   6   8       16.39        0.60     12.66 o 
   6   6   8       20.93       19.36     14.11 o 
   7   6   8       19.86       -0.22     14.08 o 
   8   6   8        0.08       -0.18      9.72 o 
   9   6   8       39.53       28.45     11.57 o 
  10   6   8        3.12        1.23     10.42 o 
  11   6   8        2.42       -7.62      9.05 o 
 -10   7   8        5.01        6.69     12.49 o 
  -9   7   8       19.24       19.87     13.64 o 
  -8   7   8        1.96       -5.36      9.33 o 
  -7   7   8        0.00       -4.72      8.63 o 
  -6   7   8        0.16      -12.07      8.05 o 
  -5   7   8        3.30       -9.02      8.04 o 
  -4   7   8        7.59       -7.09      8.68 o 
  -3   7   8        2.62       -5.35      8.48 o 
  -2   7   8       23.66       28.43     15.17 o 
  -1   7   8        8.58       12.99     17.67 o 
   0   7   8       15.18       32.82     15.65 o 
   1   7   8       32.58       25.80     15.84 o 
   2   7   8        6.15      -10.83     14.03 o 
   3   7   8        2.47      -16.78     11.34 o 
   4   7   8        8.71      -11.60     23.09 o 
   5   7   8        2.70      -12.37     13.69 o 
   6   7   8        2.25       -9.00     14.33 o 
   7   7   8       26.72       15.55     15.87 o 
   8   7   8       43.65       73.68     19.72 o 
  -4   8   8        0.07       -0.45     19.79 o 
  -3   8   8        5.73       18.82     21.62 o 
  -2   8   8        1.81      -19.26     14.26 o 
  -1   8   8        0.48       -6.38     14.31 o 
   0   8   8       81.87      127.19     23.18 o 
   1   8   8        1.17        1.20     15.21 o 
   2   8   8        1.91       -7.51     14.77 o 
   3   8   8        0.87      -17.27     15.30 o 
 -18   1   9        0.81      -10.79     12.97 o 
 -17   1   9        0.04       -6.12     11.86 o 
 -16   1   9       21.17       21.26     13.87 o 
 -15   1   9        0.72       -6.69     14.03 o 
 -14   1   9       26.26       12.26     11.56 o 
 -13   1   9      103.98       98.33     12.85 o 
 -12   1   9       18.23       14.46      8.30 o 
 -11   1   9       41.43       39.99      9.42 o 
 -10   1   9       28.39       34.79      8.65 o 
  -9   1   9      669.35      649.59     18.07 o 
  -8   1   9       47.41       54.40      7.33 o 
  -7   1   9      251.10      238.08     10.05 o 
  -6   1   9      175.39      175.38     12.44 o 
  -5   1   9       54.26       32.63      4.95 o 
  -4   1   9      167.10      166.09      7.83 o 
  -3   1   9      317.39      293.33     12.17 o 
  -2   1   9      397.11      433.18     20.86 o 
  -1   1   9      100.39      108.05      9.59 o 
   0   1   9       58.37       71.60      7.15 o 
   1   1   9      254.92      248.88     10.15 o 
   2   1   9      105.88      106.58      7.28 o 
   3   1   9       46.28       55.87      5.75 o 
   4   1   9        1.25       -2.18      4.75 o 
   5   1   9       63.67       75.88     10.21 o 
   6   1   9       22.54       22.27      6.76 o 
   7   1   9      727.88      704.89     21.74 o 
   8   1   9        4.23       -9.49      6.33 o 
   9   1   9      526.64      552.62     25.66 o 
  10   1   9      168.19      169.51     18.38 o 
  11   1   9        0.91      -10.30      8.34 o 
  12   1   9       33.70       32.68     11.98 o 
  13   1   9       76.12       57.26     14.87 o 
  14   1   9       15.64       -3.53     11.28 o 
  15   1   9       65.97       38.07     17.19 o 
  16   1   9       18.91       16.14     13.97 o 
 -17   2   9        0.19      -16.35     12.62 o 
 -16   2   9        3.60       -5.31      9.57 o 
 -15   2   9        0.03        0.26      8.98 o 
 -14   2   9       11.37       18.86     13.13 o 
 -13   2   9        1.03      -11.63      7.76 o 
 -12   2   9        3.32        4.24      8.66 o 
 -11   2   9        4.95       -3.31      7.16 o 
 -10   2   9        0.07       -0.53      6.07 o 
  -9   2   9       13.49       21.74      6.55 o 
  -8   2   9       26.05       23.84      6.61 o 
  -7   2   9      152.23      164.57     11.57 o 
  -6   2   9       83.86       74.36      8.24 o 
  -5   2   9       58.59       51.84      7.30 o 
  -4   2   9       79.22       72.23      8.94 o 
  -3   2   9        4.34        6.30      3.54 o 
  -2   2   9       87.14      102.40      9.32 o 
  -1   2   9        0.05       -1.40      3.12 o 
   0   2   9      670.80      676.31     14.58 o 
   1   2   9      573.64      591.60     13.47 o 
   2   2   9       81.96       92.87      7.68 o 
   3   2   9       21.42       19.89      7.43 o 
   4   2   9        0.41       -8.98     14.27 o 
   5   2   9     1200.76     1237.25     37.62 o 
   6   2   9      269.54      245.88     14.38 o 
   7   2   9        0.17       -8.70      5.80 o 
   8   2   9       22.88       15.96      8.74 o 
   9   2   9      194.88      218.39     16.38 o 
  10   2   9       73.91      107.39     16.32 o 
  11   2   9        5.22       -2.78      9.84 o 
  12   2   9        5.97        2.29     10.59 o 
  13   2   9        2.13        0.43     10.55 o 
  14   2   9        8.24       13.11     11.80 o 
  15   2   9       25.38        8.22     12.77 o 
  16   2   9        0.12        3.86     13.34 o 
 -16   3   9        0.59       -4.86     10.46 o 
 -15   3   9       28.76       20.00     12.76 o 
 -14   3   9       22.69        8.43      9.83 o 
 -13   3   9       65.55       66.30     18.02 o 
 -12   3   9        0.65       -4.07      7.82 o 
 -11   3   9      353.46      360.13     37.65 o 
 -10   3   9      137.55      181.79     16.42 o 
  -9   3   9       38.84       25.55      7.76 o 
  -8   3   9        3.76       -4.03      5.59 o 
  -7   3   9       18.99       18.54      6.69 o 
  -6   3   9       88.11       94.28     10.03 o 
  -5   3   9       52.20       48.98      7.89 o 
  -4   3   9        0.05        3.71      8.50 o 
  -3   3   9      187.95      209.56     10.54 o 
  -2   3   9      162.75      166.66     14.04 o 
  -1   3   9        0.01       -3.22      4.30 o 
   0   3   9        5.29       -1.05      3.46 o 
   1   3   9        2.27        0.49      3.90 o 
   2   3   9       29.98       38.25      5.73 o 
   3   3   9      271.15      270.32     13.14 o 
   4   3   9        8.68       11.22      6.64 o 
   5   3   9      120.19      128.92     13.73 o 
   6   3   9       22.86        9.55      8.89 o 
   7   3   9      129.42      151.76     15.59 o 
   8   3   9      202.30      183.70     20.63 o 
   9   3   9        0.85       -7.13      7.41 o 
  10   3   9        2.21       -1.61      8.39 o 
  11   3   9      428.22      387.78     51.47 o 
  12   3   9        0.01       -2.39     11.30 o 
  13   3   9        3.99      -15.92     12.07 o 
  14   3   9        0.43       -7.44     13.36 o 
  15   3   9        0.25      -17.27     11.51 o 
 -15   4   9        0.07       -2.36     10.00 o 
 -14   4   9        3.57        0.71     10.35 o 
 -13   4   9        0.07        0.69      9.74 o 
 -12   4   9        1.68       -2.79      9.19 o 
 -11   4   9        7.33       17.42      8.73 o 
 -10   4   9       30.92       29.85      9.14 o 
  -9   4   9        0.03      -10.04      6.70 o 
  -8   4   9        5.26       -2.48      6.67 o 
  -7   4   9        6.56        2.29      7.31 o 
  -6   4   9        0.47       -5.87      5.40 o 
  -5   4   9        2.64        1.35      6.19 o 
  -4   4   9      263.50      285.12     11.39 o 
  -3   4   9       19.33        9.73      6.35 o 
  -2   4   9       18.56       19.41      6.48 o 
  -1   4   9       14.85        2.66      5.93 o 
   0   4   9       11.10       15.89      6.82 o 
   1   4   9        3.36       -8.01      5.66 o 
   2   4   9      383.87      332.36     20.25 o 
   3   4   9     1555.81     1526.41     38.70 o 
   4   4   9      275.96      272.46     14.63 o 
   5   4   9        1.29       -9.57      6.38 o 
   6   4   9       11.13        3.31      7.28 o 
   7   4   9       39.46       32.40      9.95 o 
   8   4   9        9.53        1.42      7.96 o 
   9   4   9       32.41       19.37     10.93 o 
  10   4   9        0.97       -7.52      8.99 o 
  11   4   9       28.69       19.04     10.89 o 
  12   4   9       13.21        4.71     10.57 o 
  13   4   9        0.79       -3.56     13.15 o 
  14   4   9       13.41        1.33     13.38 o 
 -14   5   9       10.29       28.98     18.35 o 
 -13   5   9      118.84      127.60     23.69 o 
 -12   5   9       63.81       87.25     27.06 o 
 -11   5   9      145.94      261.25     64.18 o 
 -10   5   9        0.03       -8.50      7.90 o 
  -9   5   9       19.12       15.05      8.47 o 
  -8   5   9        0.00      -10.04      6.70 o 
  -7   5   9       27.93       29.91      8.29 o 
  -6   5   9        5.72       -4.81      6.22 o 
  -5   5   9      103.19      134.29     16.66 o 
  -4   5   9      107.50      129.87     13.88 o 
  -3   5   9       76.04       76.10     11.63 o 
  -2   5   9      159.80      197.46     13.79 o 
  -1   5   9        2.70       -9.17      9.02 o 
   0   5   9       11.80        7.78     11.72 o 
   1   5   9       32.23       16.93     16.50 o 
   2   5   9        3.80       12.97     11.36 o 
   3   5   9       55.16       48.32     14.44 o 
   4   5   9        2.53       -4.18     10.86 o 
   5   5   9       37.36       13.23     12.55 o 
   6   5   9        4.42       -6.97      7.90 o 
   7   5   9        1.35       -5.88      8.22 o 
   8   5   9        7.04       11.14     10.41 o 
   9   5   9        9.10       12.17     10.28 o 
  10   5   9        0.64       -4.04      9.72 o 
  11   5   9       12.09        0.06      9.52 o 
  12   5   9       14.10       26.32     11.01 o 
 -12   6   9        5.42        6.44     12.46 o 
 -11   6   9        1.51      -11.60     10.89 o 
 -10   6   9        0.99      -12.63      8.42 o 
  -9   6   9        6.33      -11.03      8.06 o 
  -8   6   9        0.15       -6.65      8.41 o 
  -7   6   9       31.54       23.38     10.45 o 
  -6   6   9        1.36       -6.34      8.06 o 
  -5   6   9       24.15       14.50      9.24 o 
  -4   6   9       19.61        1.93      8.97 o 
  -3   6   9       25.75        3.67      8.76 o 
  -2   6   9      114.35      139.52     23.10 o 
  -1   6   9       21.89        2.66     12.16 o 
   0   6   9       39.20       44.57     15.60 o 
   1   6   9      182.85      241.10     25.80 o 
   2   6   9       59.39       68.83     17.23 o 
   3   6   9       18.81       14.10     13.93 o 
   4   6   9      122.68      146.18     21.78 o 
   5   6   9      156.23      203.24     31.06 o 
   6   6   9        0.35       -4.61     14.70 o 
   7   6   9        7.26       -8.22     13.39 o 
   8   6   9        0.37       -7.82     13.25 o 
   9   6   9        5.65        0.41     14.19 o 
  10   6   9        2.58      -15.84     10.56 o 
  -9   7   9       31.99       15.02     12.46 o 
  -8   7   9        3.17      -11.33      9.39 o 
  -7   7   9       38.64       35.85     11.44 o 
  -6   7   9        4.41       -3.37      8.88 o 
  -5   7   9        8.55       -0.27      9.84 o 
  -4   7   9        0.45       -0.88      9.84 o 
  -3   7   9        1.10      -12.55     12.93 o 
  -2   7   9        1.65      -15.04     11.92 o 
  -1   7   9       57.50       47.76     17.50 o 
   0   7   9       68.06      109.61     20.49 o 
   1   7   9       48.71       63.34     17.99 o 
   2   7   9        2.38       14.66     14.98 o 
   3   7   9        0.01      -19.36     12.91 o 
   4   7   9        8.52       -4.64     13.79 o 
   5   7   9        7.31       15.12     22.90 o 
   6   7   9        2.86      -11.70     13.91 o 
   7   7   9        3.96       -8.01     15.17 o 
 -17   0  10        0.82       -4.93     19.20 o 
 -16   0  10        2.32       10.41     18.34 o 
 -15   0  10        7.52       28.38     17.75 o 
 -14   0  10       85.00      127.73     26.50 o 
 -13   0  10        3.54       -9.98     12.71 o 
 -12   0  10       13.46       -5.95     12.71 o 
 -11   0  10       15.77       24.73     14.48 o 
 -10   0  10        6.86        9.17     12.93 o 
  -9   0  10     1692.55     1649.61     54.22 o 
  -8   0  10      203.47      217.91     24.76 o 
  -7   0  10       24.70       24.83      7.98 o 
  -6   0  10        3.70        3.17      5.85 o 
  -5   0  10      250.68      219.12     15.62 o 
  -4   0  10        3.19        3.78      6.43 o 
  -3   0  10     1230.53     1252.29     38.10 o 
  -2   0  10      315.58      337.91     16.53 o 
  -1   0  10      582.93      635.43     33.08 o 
   0   0  10       12.25        9.17      9.87 o 
   1   0  10      664.13      763.79     36.79 o 
   2   0  10      634.55      595.24     30.94 o 
   3   0  10        1.74        4.94      4.64 o 
   4   0  10       39.71       26.21      6.29 o 
   5   0  10      518.68      525.14     21.05 o 
   6   0  10      288.51      324.63     26.67 o 
   7   0  10     4874.80     5157.54    183.53 o 
   8   0  10      384.83      383.12     30.38 o 
   9   0  10       17.73       33.58     17.49 o 
  10   0  10      129.93      181.39     28.22 o 
  11   0  10        1.01      -20.76     13.84 o 
  12   0  10      106.36      112.61     23.66 o 
  13   0  10        9.52      -17.54     14.38 o 
  14   0  10       47.77       34.28     20.60 o 
  15   0  10        0.00      -11.75     17.27 o 
  16   0  10        0.12       -9.76     17.27 o 
 -17   1  10       21.54        4.20     13.33 o 
 -16   1  10        4.52      -17.74     11.83 o 
 -15   1  10       52.59       60.07     15.23 o 
 -14   1  10       28.20       23.62     12.79 o 
 -13   1  10        2.49      -13.75      9.16 o 
 -12   1  10       68.88       68.09     15.00 o 
 -11   1  10        0.36       -8.94      6.51 o 
 -10   1  10      310.23      309.82     15.39 o 
  -9   1  10      824.80      785.55     20.90 o 
  -8   1  10      666.41      625.48     18.14 o 
  -7   1  10     1761.16     1671.66     40.83 o 
  -6   1  10        5.56       -2.08      5.49 o 
  -5   1  10      130.30      149.50     12.11 o 
  -4   1  10      170.03      157.55      8.26 o 
  -3   1  10       51.54       58.89      9.30 o 
  -2   1  10       32.12       16.06      6.14 o 
  -1   1  10        0.56       -1.72      4.80 o 
   0   1  10        5.97        6.09      5.22 o 
   1   1  10       93.33       91.65     11.49 o 
   2   1  10       48.52       64.66      6.44 o 
   3   1  10       29.86       36.37      5.53 o 
   4   1  10      183.27      173.93     11.50 o 
   5   1  10        0.84       -6.92      6.65 o 
   6   1  10      346.11      378.04     15.62 o 
   7   1  10      996.24      979.10     28.01 o 
   8   1  10      470.17      483.96     24.24 o 
   9   1  10      794.95      714.29     30.54 o 
  10   1  10       17.64       13.14     11.07 o 
  11   1  10       23.89       10.97     10.93 o 
  12   1  10        3.30      -12.67      9.53 o 
  13   1  10       33.83       20.72     13.03 o 
  14   1  10        0.65       -0.81     12.41 o 
  15   1  10        4.43       -9.84     12.67 o 
 -17   2  10        7.10       16.78     13.99 o 
 -16   2  10        4.48       -0.91     12.56 o 
 -15   2  10        0.23      -11.10      8.73 o 
 -14   2  10        1.11       -7.56      8.96 o 
 -13   2  10        1.67      -11.99      7.99 o 
 -12   2  10       21.36       14.92      9.41 o 
 -11   2  10      145.36      214.96     17.90 o 
 -10   2  10        8.85       10.03      6.90 o 
  -9   2  10        9.74        9.79      6.61 o 
  -8   2  10       35.74       40.65      9.09 o 
  -7   2  10      579.29      566.80     17.75 o 
  -6   2  10      291.45      277.68     12.14 o 
  -5   2  10       49.50       53.55      8.78 o 
  -4   2  10       48.80       69.39      9.32 o 
  -3   2  10       95.22      114.49     13.46 o 
  -2   2  10        2.00       -3.17      5.35 o 
  -1   2  10      400.55      416.36     15.88 o 
   0   2  10        6.55        0.68      3.62 o 
   1   2  10      222.61      202.12      7.64 o 
   2   2  10       14.90       10.50      4.68 o 
   3   2  10      542.11      505.48     15.82 o 
   4   2  10      154.51      161.39     14.86 o 
   5   2  10     1282.55     1193.18     37.63 o 
   6   2  10      153.04      185.43     30.29 o 
   7   2  10      128.92      136.31     13.29 o 
   8   2  10       65.90       84.60     11.88 o 
   9   2  10      390.71      402.93     60.46 o 
  10   2  10      174.82      208.51     21.30 o 
  11   2  10        5.87       11.64     11.16 o 
  12   2  10        9.75       16.09     12.79 o 
  13   2  10        0.05       -8.88     11.08 o 
  14   2  10       14.82        9.42     11.79 o 
  15   2  10        1.14       -7.98     11.97 o 
 -16   3  10        0.72      -14.62     11.37 o 
 -15   3  10        0.12      -14.05      9.37 o 
 -14   3  10        1.22       -4.69     10.18 o 
 -13   3  10       29.61       21.62     10.75 o 
 -12   3  10       73.30       77.36     13.20 o 
 -11   3  10      255.79      281.21     19.34 o 
 -10   3  10       96.87       98.70     11.71 o 
  -9   3  10        0.79       -6.75      6.12 o 
  -8   3  10        6.16       -6.63      5.92 o 
  -7   3  10       18.10        7.20      6.42 o 
  -6   3  10      336.47      376.70     14.94 o 
  -5   3  10     1184.36     1198.42     50.38 o 
  -4   3  10      213.06      225.61     29.27 o 
  -3   3  10      339.25      335.51     17.82 o 
  -2   3  10        1.16       -3.56      5.03 o 
  -1   3  10       78.57       90.62      8.78 o 
   0   3  10        7.43        6.89      5.19 o 
   1   3  10        2.60        0.21      4.54 o 
   2   3  10        0.27       -3.63      5.12 o 
   3   3  10        2.07       -0.31      6.03 o 
   4   3  10      218.66      200.70     12.08 o 
   5   3  10       91.82      112.35     14.49 o 
   6   3  10       44.00       29.13     10.99 o 
   7   3  10        0.17      -13.40      8.93 o 
   8   3  10        0.83      -13.41     13.46 o 
   9   3  10       24.17       11.39      9.49 o 
  10   3  10       60.39       78.87     17.22 o 
  11   3  10      138.83      159.87     36.94 o 
  12   3  10       20.42       15.18     12.88 o 
  13   3  10       46.45       40.65     15.95 o 
  14   3  10        0.06       -3.27     11.85 o 
 -15   4  10        6.57        5.28     11.68 o 
 -14   4  10        3.87       -4.78     10.00 o 
 -13   4  10       34.88       43.17     12.96 o 
 -12   4  10        2.62        6.19      9.96 o 
 -11   4  10       26.35       15.58      9.43 o 
 -10   4  10       41.36       51.04     10.43 o 
  -9   4  10        1.15      -10.35      6.90 o 
  -8   4  10       10.88        3.30      7.38 o 
  -7   4  10        1.07       -9.47      6.31 o 
  -6   4  10       25.18       30.00      8.11 o 
  -5   4  10      229.67      256.51     11.82 o 
  -4   4  10      222.66      223.72     12.72 o 
  -3   4  10        6.89       -1.38      6.25 o 
  -2   4  10        2.25       -6.85      5.39 o 
  -1   4  10        0.18       -7.91      5.92 o 
   0   4  10        1.66        0.22      6.15 o 
   1   4  10      128.55      132.99     33.93 o 
   2   4  10       11.42        6.06     10.80 o 
   3   4  10      191.95      228.78     22.11 o 
   4   4  10      205.16      212.92     29.98 o 
   5   4  10      141.81      134.07     15.52 o 
   6   4  10        9.06       -0.64      7.83 o 
   7   4  10        0.26       -8.55      7.28 o 
   8   4  10       17.83       22.30      9.58 o 
   9   4  10       33.88       44.30     13.23 o 
  10   4  10        1.44        0.08      9.57 o 
  11   4  10      100.96      128.54     16.74 o 
  12   4  10       29.94       26.27     14.16 o 
  13   4  10       12.11       -1.66     13.45 o 
 -13   5  10       31.74       37.91     18.13 o 
 -12   5  10        0.66        3.82     13.51 o 
 -11   5  10        3.59        2.12      8.91 o 
 -10   5  10        0.80      -11.50      8.23 o 
  -9   5  10        0.13      -12.07      8.05 o 
  -8   5  10        7.03        4.45      8.00 o 
  -7   5  10        1.91       -5.32      7.34 o 
  -6   5  10        0.64       -3.99      7.22 o 
  -5   5  10      130.85      164.07     14.25 o 
  -4   5  10        4.52       -1.15      7.93 o 
  -3   5  10      419.77      425.08     18.98 o 
  -2   5  10       60.13       60.20     11.26 o 
  -1   5  10      168.01      172.56     13.34 o 
   0   5  10        1.87      -10.94     10.48 o 
   1   5  10        0.14       -3.61     11.60 o 
   2   5  10      189.54      229.01     23.32 o 
   3   5  10        1.75        3.45     11.97 o 
   4   5  10      144.14      158.77     32.30 o 
   5   5  10        5.72        3.97     12.52 o 
   6   5  10       40.45       69.41     17.17 o 
   7   5  10       16.83        7.30     13.10 o 
   8   5  10        7.21        2.85      9.55 o 
   9   5  10        8.96        2.20      9.40 o 
  10   5  10        6.97        5.89     10.44 o 
  11   5  10       30.77       25.37     11.03 o 
  12   5  10       19.48       29.83     12.20 o 
 -11   6  10        0.08       -9.94     10.49 o 
 -10   6  10        0.00      -13.68      9.12 o 
  -9   6  10        0.85      -11.31      8.89 o 
  -8   6  10        0.29      -13.56      9.33 o 
  -7   6  10        1.77       -1.61      9.02 o 
  -6   6  10        0.80       -5.54      8.15 o 
  -5   6  10        0.14       -6.13      9.19 o 
  -4   6  10        0.66      -12.61      9.55 o 
  -3   6  10       51.90       43.63     11.36 o 
  -2   6  10       63.63       40.46     16.55 o 
  -1   6  10       60.46       68.93     17.58 o 
   0   6  10        0.03      -14.06     12.57 o 
   1   6  10      163.76      248.12     48.72 o 
   2   6  10       19.85       10.16     13.07 o 
   3   6  10       11.45      -14.69     13.00 o 
   4   6  10        0.80       -1.20     12.93 o 
   5   6  10       22.12       10.27     14.13 o 
   6   6  10        0.71      -19.45     12.97 o 
   7   6  10        3.99       -5.60     14.01 o 
   8   6  10        2.23       -2.01     14.79 o 
   9   6  10        8.61        2.74     15.50 o 
  -8   7  10        2.87       -9.24      9.87 o 
  -7   7  10        6.67       -4.64      9.81 o 
  -6   7  10        0.18      -10.50      9.69 o 
  -5   7  10        0.04       -5.07     10.08 o 
  -4   7  10        1.87       -0.36     14.45 o 
  -3   7  10       20.53        7.07     15.90 o 
  -2   7  10        1.64       -0.14     14.91 o 
  -1   7  10       67.59       88.40     19.38 o 
   0   7  10        2.68        9.20     14.57 o 
   1   7  10       59.58       84.82     21.48 o 
   2   7  10       25.95       24.04     16.42 o 
   3   7  10        2.91      -15.31     12.52 o 
   4   7  10        0.39        6.02     15.32 o 
   5   7  10        2.66        6.36     16.89 o 
   6   7  10        9.83       -0.09     16.38 o 
 -16   1  11       10.19       -4.46     11.79 o 
 -15   1  11       11.53       20.96     12.58 o 
 -14   1  11        0.73        3.52     10.86 o 
 -13   1  11       19.04       22.64     12.14 o 
 -12   1  11        0.01       -8.45      9.47 o 
 -11   1  11       62.91       79.75     12.23 o 
 -10   1  11        0.16        2.41      8.02 o 
  -9   1  11      181.21      229.88     30.34 o 
  -8   1  11      379.59      388.70     14.48 o 
  -7   1  11      829.78      804.63     46.43 o 
  -6   1  11      220.18      194.13     18.90 o 
  -5   1  11       20.70       21.65      6.79 o 
  -4   1  11       40.32       40.03     10.89 o 
  -3   1  11      212.09      223.52     13.07 o 
  -2   1  11       14.84        4.98      5.94 o 
  -1   1  11      131.29      167.47     12.02 o 
   0   1  11        6.71        2.85      4.80 o 
   1   1  11      121.27      128.77      9.75 o 
   2   1  11      201.37      175.66      8.08 o 
   3   1  11      149.33      175.88     14.37 o 
   4   1  11      180.57      204.95     16.99 o 
   5   1  11      126.31      147.35     16.53 o 
   6   1  11      919.72      921.50     41.24 o 
   7   1  11      398.85      399.11     22.12 o 
   8   1  11      293.57      285.80     24.09 o 
   9   1  11      158.63      188.05     37.69 o 
  10   1  11        0.54       -0.23     10.84 o 
  11   1  11       18.76       20.62     12.50 o 
  12   1  11       44.81       25.20     13.27 o 
  13   1  11        0.01       -2.30     11.51 o 
  14   1  11        3.21       -9.15     12.35 o 
  15   1  11       14.00       -0.14     14.44 o 
 -16   2  11       29.37       63.05     16.98 o 
 -15   2  11        2.46      -15.35     10.23 o 
 -14   2  11        2.33       -3.68     11.72 o 
 -13   2  11        9.28        9.08      9.97 o 
 -12   2  11        5.33       -5.04      8.55 o 
 -11   2  11      461.10      481.38     20.85 o 
 -10   2  11       38.03       58.67      9.85 o 
  -9   2  11       19.28        6.98      7.19 o 
  -8   2  11       36.04       48.79     12.52 o 
  -7   2  11      554.38      526.14     17.57 o 
  -6   2  11       64.48       89.98     16.00 o 
  -5   2  11       63.36       49.67     12.53 o 
  -4   2  11       37.92       46.17      9.09 o 
  -3   2  11       16.33       24.65      7.79 o 
  -2   2  11        9.94        9.39      6.93 o 
  -1   2  11       29.22       37.28      7.89 o 
   0   2  11        9.27        9.03      4.20 o 
   1   2  11      134.66      145.58      8.88 o 
   2   2  11        6.78        5.17      4.52 o 
   3   2  11       37.27       26.08      8.99 o 
   4   2  11        0.23       -5.43      7.38 o 
   5   2  11      731.67      711.32     66.13 o 
   6   2  11      193.44      227.07     19.27 o 
   7   2  11      198.33      227.76     19.70 o 
   8   2  11       26.61       28.27     11.47 o 
   9   2  11      348.32      332.14     85.44 o 
  10   2  11       72.65       99.34     25.45 o 
  11   2  11      111.72      129.36     18.75 o 
  12   2  11       84.46       92.57     17.71 o 
  13   2  11        0.22       -4.61     11.61 o 
  14   2  11        0.49        3.54     12.20 o 
 -15   3  11        1.88       -8.30     10.80 o 
 -14   3  11       34.57       37.12     12.09 o 
 -13   3  11        5.78       -0.29      9.94 o 
 -12   3  11        0.19        6.98      9.74 o 
 -11   3  11       73.83       95.33     11.90 o 
 -10   3  11       54.28       72.29     11.02 o 
  -9   3  11       33.04       29.95      8.95 o 
  -8   3  11       72.05       81.32     11.02 o 
  -7   3  11      184.47      226.13     15.50 o 
  -6   3  11       16.05       14.56      8.69 o 
  -5   3  11      927.65      987.12     29.74 o 
  -4   3  11      155.13      178.39     15.60 o 
  -3   3  11      106.17       92.29     11.15 o 
  -2   3  11       12.25        9.60      5.83 o 
  -1   3  11       28.18       33.79      7.34 o 
   0   3  11       53.10       44.59      7.36 o 
   1   3  11       14.21        4.51      6.81 o 
   2   3  11        2.34       -2.97      8.93 o 
   3   3  11       92.06      122.30     12.09 o 
   4   3  11     1336.46     1260.96     34.42 o 
   5   3  11      279.36      281.27     26.46 o 
   6   3  11       75.04       87.17     13.72 o 
   7   3  11        0.83      -11.85      7.90 o 
   8   3  11        1.20       -1.13      8.88 o 
   9   3  11        0.10      -11.74      7.83 o 
  10   3  11      282.93      277.07     88.00 o 
  11   3  11      146.35      206.92     23.37 o 
  12   3  11        1.94        6.12     13.04 o 
  13   3  11        0.00       -5.54     16.04 o 
  14   3  11        4.59       10.66     13.98 o 
 -14   4  11        9.25        8.03     12.14 o 
 -13   4  11      130.92      164.91     19.06 o 
 -12   4  11        3.08       -6.32      9.59 o 
 -11   4  11        0.58       -9.29      8.29 o 
 -10   4  11        0.95       -6.59      8.03 o 
  -9   4  11        5.74       -8.62      7.75 o 
  -8   4  11       17.27       11.60      8.47 o 
  -7   4  11        6.36        6.69      7.81 o 
  -6   4  11       19.74       15.47      7.92 o 
  -5   4  11      315.99      318.95     15.19 o 
  -4   4  11        2.06        7.46      7.43 o 
  -3   4  11       28.55       21.64      7.85 o 
  -2   4  11       20.97       12.60      7.45 o 
  -1   4  11        4.40        0.10      7.55 o 
   0   4  11      161.55      178.81     40.40 o 
   1   4  11       76.09       98.33     17.22 o 
   2   4  11       11.40        6.51     11.61 o 
   3   4  11      414.43      400.16     23.78 o 
   4   4  11      210.98      257.90     66.00 o 
   5   4  11        1.25       -1.46     11.16 o 
   6   4  11       15.91        5.11      7.95 o 
   7   4  11       48.36       57.06     11.20 o 
   8   4  11        8.75        1.97      9.19 o 
   9   4  11        2.04        2.56      9.46 o 
  10   4  11       53.59       32.61     12.84 o 
  11   4  11      102.14      145.11     30.66 o 
  12   4  11       58.30       66.15     17.54 o 
 -12   5  11        4.36        8.17     18.54 o 
 -11   5  11        2.05      -14.85      9.90 o 
 -10   5  11        9.81       -1.33     10.01 o 
  -9   5  11        4.84       -8.90      8.76 o 
  -8   5  11        3.92       -0.58      8.40 o 
  -7   5  11        5.71        4.18      7.73 o 
  -6   5  11       37.62       51.93     10.90 o 
  -5   5  11       56.47       59.19     11.12 o 
  -4   5  11       34.56       30.54      9.90 o 
  -3   5  11      222.33      270.55     26.05 o 
  -2   5  11       52.48       66.10     12.43 o 
  -1   5  11       73.58       69.68     16.43 o 
   0   5  11        4.00       -2.28     12.29 o 
   1   5  11        0.80      -16.76     11.17 o 
   2   5  11      489.63      477.07     27.24 o 
   3   5  11        0.02       -4.91     12.28 o 
   4   5  11       21.08        4.24     13.02 o 
   5   5  11        1.15       -6.49     12.56 o 
   6   5  11        0.73        1.02     13.34 o 
   7   5  11        0.47       -9.29     13.16 o 
   8   5  11       13.00       -0.68     15.08 o 
   9   5  11        3.93      -14.32     16.76 o 
  10   5  11        0.23      -13.85      9.39 o 
  11   5  11        3.84       -6.23     10.45 o 
 -10   6  11        0.86      -14.45      9.64 o 
  -9   6  11        5.24        5.25     10.33 o 
  -8   6  11        0.96       -1.47      9.45 o 
  -7   6  11        0.12       -3.92      9.50 o 
  -6   6  11        0.00       -2.49      9.98 o 
  -5   6  11        1.36      -13.85      9.23 o 
  -4   6  11        6.87       -3.79      9.90 o 
  -3   6  11      135.91      164.91     23.59 o 
  -2   6  11       22.51       25.29     15.79 o 
  -1   6  11        1.30       -3.25     12.68 o 
   0   6  11        0.17      -18.31     12.21 o 
   1   6  11       57.23       77.58     19.12 o 
   2   6  11      205.11      274.47     28.63 o 
   3   6  11       10.86        2.35     13.29 o 
   4   6  11        4.67        0.67     14.23 o 
   5   6  11       20.89       16.84     15.58 o 
   6   6  11       21.71       12.85     15.61 o 
   7   6  11       14.71       13.51     17.73 o 
   8   6  11       10.79      -12.44     14.49 o 
  -6   7  11        9.99       -6.55     10.92 o 
  -5   7  11        2.66      -12.30     15.21 o 
  -4   7  11        4.20       -9.74     20.17 o 
  -3   7  11        6.95       -0.70     15.47 o 
  -2   7  11        6.49        0.48     15.79 o 
  -1   7  11      102.82      146.21     24.47 o 
   0   7  11      215.33      273.58     30.69 o 
   1   7  11       19.13        3.44     15.70 o 
   2   7  11       22.74       13.41     16.91 o 
   3   7  11       21.73        9.58     16.35 o 
   4   7  11        4.50       11.16     16.19 o 
 -16   0  12        0.18       -1.66     19.52 o 
 -15   0  12       18.48       25.00     20.12 o 
 -14   0  12       23.68       16.58     18.35 o 
 -13   0  12        1.05       -5.20     14.97 o 
 -12   0  12        2.53        7.30     14.80 o 
 -11   0  12       21.32        8.74     15.82 o 
 -10   0  12      271.53      290.30     27.31 o 
  -9   0  12     2826.54     2620.54    103.42 o 
  -8   0  12      369.28      347.08     29.09 o 
  -7   0  12       24.20       28.32     16.52 o 
  -6   0  12       48.20       56.65     18.40 o 
  -5   0  12        4.18       -8.10      7.84 o 
  -4   0  12      218.83      184.64     13.75 o 
  -3   0  12       12.46        7.50      9.06 o 
  -2   0  12      203.49      198.99     13.97 o 
  -1   0  12       22.16       21.67     12.93 o 
   0   0  12      107.13      104.78     18.83 o 
   1   0  12        0.11      -14.00      9.33 o 
   2   0  12      184.16      205.34     18.62 o 
   3   0  12      160.30      166.35     12.26 o 
   4   0  12      261.66      235.27     11.55 o 
   5   0  12      146.47      171.79     25.59 o 
   6   0  12      265.78      266.22     31.88 o 
   7   0  12      472.62      477.78     36.23 o 
   8   0  12     1030.10     1088.67     57.91 o 
   9   0  12      461.56      381.09     32.26 o 
  10   0  12       61.94       58.58     20.87 o 
  11   0  12        3.31      -13.46     14.38 o 
  12   0  12       11.56        2.47     16.36 o 
  13   0  12        3.92       -0.70     18.08 o 
  14   0  12        1.33      -21.19     16.04 o 
 -16   1  12        2.04       -7.88     12.64 o 
 -15   1  12        0.13       -1.21     13.47 o 
 -14   1  12        4.59        2.70     12.98 o 
 -13   1  12        5.49       12.76     12.25 o 
 -12   1  12       18.80        6.10     11.65 o 
 -11   1  12        0.90       -7.13     12.77 o 
 -10   1  12        2.67        8.31     14.11 o 
  -9   1  12      583.30      589.55     22.50 o 
  -8   1  12      358.46      337.41     19.71 o 
  -7   1  12      579.36      563.24     20.42 o 
  -6   1  12      407.52      373.74     16.36 o 
  -5   1  12      162.63      205.56     32.80 o 
  -4   1  12       12.26        7.18      6.81 o 
  -3   1  12        0.66       -7.68      5.12 o 
  -2   1  12       24.91       28.60      8.25 o 
  -1   1  12        4.05       -7.53      6.08 o 
   0   1  12      147.08      158.25     14.57 o 
   1   1  12      148.50      153.29     12.89 o 
   2   1  12       14.11        6.65      5.12 o 
   3   1  12       12.45        2.88      5.42 o 
   4   1  12      198.08      207.75     43.17 o 
   5   1  12      304.94      287.18     14.48 o 
   6   1  12     1761.51     1675.36     98.34 o 
   7   1  12       51.56       71.84     14.49 o 
   8   1  12      606.08      573.47     39.30 o 
   9   1  12       58.68       58.60     14.81 o 
  10   1  12        3.46      -12.52     10.17 o 
  11   1  12        0.06      -10.16     10.78 o 
  12   1  12        4.21       -7.94     11.62 o 
  13   1  12        7.89       -1.44     12.44 o 
  14   1  12       20.19        0.54     13.21 o 
 -15   2  12        0.12       -2.34     13.12 o 
 -14   2  12        2.32       -5.62     11.70 o 
 -13   2  12       18.39        0.82     11.13 o 
 -12   2  12       28.78       30.06     11.39 o 
 -11   2  12      367.23      351.28     18.38 o 
 -10   2  12       54.09       63.73     12.72 o 
  -9   2  12        6.58        8.63      7.73 o 
  -8   2  12      124.74      166.76     13.42 o 
  -7   2  12      705.86      665.04     36.74 o 
  -6   2  12      400.80      345.97     16.34 o 
  -5   2  12       98.45      124.73     14.05 o 
  -4   2  12        3.51       -2.95      6.70 o 
  -3   2  12        0.62       -9.25      6.17 o 
  -2   2  12      211.55      209.06     16.39 o 
  -1   2  12       12.67        7.15     10.05 o 
   0   2  12      206.90      205.59     10.78 o 
   1   2  12      118.40      126.21      8.94 o 
   2   2  12        1.04       -5.40      5.06 o 
   3   2  12        0.82      -10.73      7.15 o 
   4   2  12       72.54       72.36     12.91 o 
   5   2  12      392.67      355.04     18.99 o 
   6   2  12      535.77      520.46     24.03 o 
   7   2  12       69.75       89.72     15.46 o 
   8   2  12      103.96      114.35     25.03 o 
   9   2  12      112.20      128.49     19.01 o 
  10   2  12      277.86      267.25     62.92 o 
  11   2  12       27.62        7.36     12.94 o 
  12   2  12        2.02      -16.12     10.74 o 
  13   2  12        0.28       -0.33     13.03 o 
 -15   3  12        1.97        1.43     13.57 o 
 -14   3  12        0.92       -9.75     10.09 o 
 -13   3  12        6.13        8.48     11.25 o 
 -12   3  12       10.47       11.81     11.26 o 
 -11   3  12       75.74       84.34     14.48 o 
 -10   3  12       21.94       26.98      9.49 o 
  -9   3  12        6.73        2.16      7.88 o 
  -8   3  12        4.05       -7.28      7.08 o 
  -7   3  12      106.66      142.89     28.24 o 
  -6   3  12       16.12        7.06      8.62 o 
  -5   3  12      217.96      256.48     22.93 o 
  -4   3  12      170.45      186.26     18.66 o 
  -3   3  12       42.15       46.67      9.22 o 
  -2   3  12       16.18       17.66      7.15 o 
  -1   3  12      184.10      201.40     14.78 o 
   0   3  12       25.48       32.96      7.76 o 
   1   3  12       37.83       36.28     13.36 o 
   2   3  12      212.08      262.31     23.79 o 
   3   3  12      295.59      269.13     58.47 o 
   4   3  12     1123.85     1033.33     35.94 o 
   5   3  12       74.20       89.70     15.15 o 
   6   3  12        7.89        1.70     13.14 o 
   7   3  12        8.42       -1.83      9.24 o 
   8   3  12       48.56       34.58     10.95 o 
   9   3  12      116.17      141.97     19.64 o 
  10   3  12       49.76       68.20     17.41 o 
  11   3  12        6.43       19.67     13.21 o 
  12   3  12        1.89       -2.73     12.52 o 
  13   3  12        2.55        2.98     14.54 o 
 -13   4  12       82.25       92.95     16.86 o 
 -12   4  12        9.57       -2.99      9.63 o 
 -11   4  12       12.43        0.63      9.40 o 
 -10   4  12        0.49       -0.92      9.07 o 
  -9   4  12        0.90        2.01      8.51 o 
  -8   4  12       30.99       25.61      9.73 o 
  -7   4  12        3.58      -10.12     10.04 o 
  -6   4  12       36.32       31.90      9.88 o 
  -5   4  12      313.75      353.97     15.63 o 
  -4   4  12      258.36      284.96     16.16 o 
  -3   4  12       37.20       31.41      9.05 o 
  -2   4  12        3.48       -6.32      6.20 o 
  -1   4  12       87.49      122.36     19.21 o 
   0   4  12       28.44       18.95     12.81 o 
   1   4  12        4.64       -3.86     10.75 o 
   2   4  12        6.18       -1.19     11.65 o 
   3   4  12      284.49      256.33     25.14 o 
   4   4  12       59.90       62.53     16.70 o 
   5   4  12      161.98      210.82     24.18 o 
   6   4  12       11.11       -0.38     17.49 o 
   7   4  12       36.37       38.44     12.98 o 
   8   4  12      121.25      120.02     14.85 o 
   9   4  12        9.69        1.49      8.51 o 
  10   4  12        2.21       -7.20     12.52 o 
  11   4  12       37.55       48.07     15.79 o 
 -11   5  12       20.04       24.45     15.50 o 
 -10   5  12        0.69       -4.99     10.50 o 
  -9   5  12        0.04       -8.92      9.58 o 
  -8   5  12       21.51        5.98      9.76 o 
  -7   5  12        5.29       -7.58      9.07 o 
  -6   5  12       11.45        1.04      9.60 o 
  -5   5  12       12.99       20.02      9.71 o 
  -4   5  12       27.61       32.24      9.87 o 
  -3   5  12      373.39      387.50     52.75 o 
  -2   5  12       72.34       77.18     23.74 o 
  -1   5  12        1.33       -6.33     11.00 o 
   0   5  12        9.26      -14.48     12.12 o 
   1   5  12      130.36      159.76     23.11 o 
   2   5  12      547.07      520.74     62.72 o 
   3   5  12      112.66      116.99     21.37 o 
   4   5  12        0.24       -3.84     12.21 o 
   5   5  12       10.22       -6.03     13.37 o 
   6   5  12       31.26       33.71     16.28 o 
   7   5  12        0.01        1.12     14.78 o 
   8   5  12       21.23       15.67     16.17 o 
   9   5  12        0.18       -5.86     16.21 o 
  10   5  12        1.92       -7.00     13.87 o 
  -9   6  12        0.17       -7.48     10.23 o 
  -8   6  12        0.06       -5.90      9.97 o 
  -7   6  12        0.71       -9.91     11.43 o 
  -6   6  12        2.34      -11.21     10.65 o 
  -5   6  12        0.04      -14.46      9.64 o 
  -4   6  12       20.10       14.23     15.82 o 
  -3   6  12       48.01       46.92     22.07 o 
  -2   6  12       22.04       -1.88     16.74 o 
  -1   6  12       32.69       49.28     18.22 o 
   0   6  12       32.98       57.65     18.93 o 
   1   6  12       44.32       64.34     19.01 o 
   2   6  12        0.05       16.67     15.27 o 
   3   6  12       16.51        7.66     13.92 o 
   4   6  12        0.17      -10.86     14.55 o 
   5   6  12        9.13        4.78     15.66 o 
   6   6  12        8.11       -1.15     15.85 o 
   7   6  12        1.29      -13.25     14.44 o 
  -3   7  12        2.94        2.37     16.27 o 
  -2   7  12       31.88       17.42     16.87 o 
  -1   7  12      104.15      128.53     28.59 o 
   0   7  12       73.06       88.30     22.28 o 
   1   7  12        6.23       -0.82     14.63 o 
 -15   1  13        8.55        6.52     13.97 o 
 -14   1  13        2.91       -2.89     12.21 o 
 -13   1  13        2.07       -8.15     11.49 o 
 -12   1  13        2.79       -9.55     10.41 o 
 -11   1  13        2.17      -14.28      9.52 o 
 -10   1  13       73.44       83.45     16.42 o 
  -9   1  13      145.81      151.79     24.79 o 
  -8   1  13        5.44        7.05     10.84 o 
  -7   1  13       21.17       11.65     10.48 o 
  -6   1  13       91.95       85.03     16.86 o 
  -5   1  13        1.73       -8.69      7.19 o 
  -4   1  13        6.08       -2.69      7.32 o 
  -3   1  13      125.36      152.47     14.69 o 
  -2   1  13       54.31       25.78      9.09 o 
  -1   1  13       46.85       53.84     10.65 o 
   0   1  13       28.59       18.34      6.48 o 
   1   1  13       97.57      108.71     13.49 o 
   2   1  13        1.31       -4.37      5.21 o 
   3   1  13      167.46      182.77     14.05 o 
   4   1  13       13.01        8.21      9.59 o 
   5   1  13       31.02       21.96     11.27 o 
   6   1  13       72.59       85.35     20.36 o 
   7   1  13      338.18      357.46     22.02 o 
   8   1  13      304.86      265.53     19.88 o 
   9   1  13       28.21        4.52     12.40 o 
  10   1  13        3.62        4.89     11.87 o 
  11   1  13       34.31       37.99     15.45 o 
  12   1  13        1.36        3.18     14.72 o 
  13   1  13       23.23       17.42     14.99 o 
 -15   2  13        0.12       -7.12     12.71 o 
 -14   2  13        3.00      -12.07     11.36 o 
 -13   2  13        2.11        0.64     12.38 o 
 -12   2  13        2.69      -13.18     10.09 o 
 -11   2  13       60.09       56.01     13.28 o 
 -10   2  13        0.03       -3.96      8.90 o 
  -9   2  13       57.14       57.48     14.93 o 
  -8   2  13      105.54      115.62     16.34 o 
  -7   2  13      336.32      350.66     24.30 o 
  -6   2  13      309.94      297.14     16.90 o 
  -5   2  13       38.92       47.66     12.40 o 
  -4   2  13       16.71        7.00      8.60 o 
  -3   2  13       23.98       21.41      8.89 o 
  -2   2  13        4.33       -7.39      7.36 o 
  -1   2  13      101.29      116.25     15.81 o 
   0   2  13       44.59       28.48      8.40 o 
   1   2  13      159.53      167.30     20.34 o 
   2   2  13        4.38       -0.82      5.70 o 
   3   2  13        5.08       -4.63      8.08 o 
   4   2  13        1.17       -5.48      9.41 o 
   5   2  13      136.24      172.16     17.58 o 
   6   2  13       45.29       39.57     12.43 o 
   7   2  13       50.30       51.83     14.26 o 
   8   2  13       27.80       35.97     33.42 o 
   9   2  13        0.35       -4.87     11.94 o 
  10   2  13      109.59       96.27     41.50 o 
  11   2  13        0.62      -16.87     11.55 o 
  12   2  13        5.12        9.07     12.94 o 
 -14   3  13        0.09       -1.25     13.45 o 
 -13   3  13        6.88       16.90     12.21 o 
 -12   3  13       22.95       22.09     11.91 o 
 -11   3  13      101.15      116.73     16.86 o 
 -10   3  13       56.57       60.13     13.57 o 
  -9   3  13        0.03      -10.35      8.00 o 
  -8   3  13       10.88       11.52      9.92 o 
  -7   3  13       74.97       73.71     12.80 o 
  -6   3  13       24.94       20.41     10.49 o 
  -5   3  13      185.39      199.73     23.29 o 
  -4   3  13       45.37       37.69     10.60 o 
  -3   3  13        1.32       -7.85      6.48 o 
  -2   3  13       16.15       14.79      7.89 o 
  -1   3  13       42.25       36.93      8.47 o 
   0   3  13       22.34       19.44     10.89 o 
   1   3  13        5.39      -11.57      9.72 o 
   2   3  13       47.75       51.85     15.11 o 
   3   3  13       77.01       73.08     17.38 o 
   4   3  13       83.32       78.90     20.44 o 
   5   3  13       15.22       15.43     14.04 o 
   6   3  13       36.10       43.23     12.64 o 
   7   3  13      126.51      128.98     20.06 o 
   8   3  13       49.90       43.04     28.22 o 
   9   3  13      170.96      222.87     38.25 o 
  10   3  13      106.93      154.18     22.13 o 
  11   3  13        0.20      -18.17     12.11 o 
  12   3  13        4.32        3.79     18.83 o 
 -12   4  13       10.13        9.31     12.56 o 
 -11   4  13        6.65        4.48     10.17 o 
 -10   4  13        3.35       -3.42      9.06 o 
  -9   4  13       20.43       30.19     10.92 o 
  -8   4  13       24.03       20.33     12.27 o 
  -7   4  13       41.25       51.90     14.34 o 
  -6   4  13      219.98      329.27     21.36 o 
  -5   4  13      225.05      325.72     42.52 o 
  -4   4  13      161.24      201.86     16.23 o 
  -3   4  13        9.84       11.47      8.72 o 
  -2   4  13       42.39       28.17     10.76 o 
  -1   4  13       22.25        6.28     12.48 o 
   0   4  13       12.48        1.02     11.79 o 
   1   4  13        0.40       -8.22     11.21 o 
   2   4  13        0.70        7.33     12.64 o 
   3   4  13      123.97       89.18     18.56 o 
   4   4  13        1.32       16.23     14.62 o 
   5   4  13       16.98       10.09     16.71 o 
   6   4  13        6.58        2.74     14.20 o 
   7   4  13        7.48        5.68     20.17 o 
   8   4  13      122.64      149.61     23.18 o 
   9   4  13       22.43       22.89     12.02 o 
  10   4  13        0.19      -16.22     10.81 o 
 -10   5  13        0.07      -18.83     12.55 o 
  -9   5  13        4.69        4.64     10.93 o 
  -8   5  13        0.05      -17.25     11.50 o 
  -7   5  13       39.39       59.42     13.11 o 
  -6   5  13        5.35        7.25      9.59 o 
  -5   5  13       20.98       19.64     10.43 o 
  -4   5  13        8.26        6.99      9.41 o 
  -3   5  13       27.56       18.66     15.52 o 
  -2   5  13        0.61      -11.66     12.30 o 
  -1   5  13        0.03       -4.03     13.07 o 
   0   5  13       45.18       35.54     15.78 o 
   1   5  13        2.23        7.17     14.24 o 
   2   5  13       59.71       79.62     19.01 o 
   3   5  13       57.58       90.60     20.59 o 
   4   5  13        1.79        6.09     13.46 o 
   5   5  13        1.24       -0.94     15.33 o 
   6   5  13       27.70       26.08     16.73 o 
   7   5  13        1.86        0.55     14.85 o 
   8   5  13       28.45       18.76     17.80 o 
  -7   6  13       20.54       18.51     13.37 o 
  -6   6  13       15.46       11.70     12.43 o 
  -5   6  13       17.35        6.16     16.31 o 
  -4   6  13      118.29      126.99     24.13 o 
  -3   6  13       84.90       67.24     19.90 o 
  -2   6  13       42.17       42.58     19.29 o 
  -1   6  13       15.70       -2.79     13.91 o 
   0   6  13        0.17      -11.15     14.49 o 
   1   6  13        5.76      -10.62     13.38 o 
   2   6  13       23.53       14.18     16.27 o 
   3   6  13       12.63        0.49     21.38 o 
   4   6  13       10.06        3.19     15.80 o 
   5   6  13        9.20       -3.57     16.24 o 
 -14   0  14        2.83        7.83     19.74 o 
 -13   0  14        1.49        3.81     17.27 o 
 -12   0  14       44.77       66.41     22.21 o 
 -11   0  14       14.78       43.29     20.22 o 
 -10   0  14        5.80        0.54     15.29 o 
  -9   0  14        1.30        0.80     14.80 o 
  -8   0  14      320.98      286.72     27.48 o 
  -7   0  14      203.54      290.86     35.63 o 
  -6   0  14       42.70       57.93     19.47 o 
  -5   0  14      667.28      604.52     38.71 o 
  -4   0  14      218.39      234.86     30.53 o 
  -3   0  14       17.63       21.25     11.98 o 
  -2   0  14      139.50      159.84     19.19 o 
  -1   0  14     1139.86     1015.22     51.74 o 
   0   0  14      632.89      511.78     33.66 o 
   1   0  14        0.01      -10.94     13.36 o 
   2   0  14      124.08      158.30     38.79 o 
   3   0  14       13.92        4.02     12.82 o 
   4   0  14      718.49      691.16     41.94 o 
   5   0  14       81.98       81.54     22.10 o 
   6   0  14      672.21      586.02     40.00 o 
   7   0  14      289.85      289.93     35.68 o 
   8   0  14      179.75      139.44     27.74 o 
   9   0  14       96.68      181.91     32.51 o 
  10   0  14        0.74       -1.88     17.70 o 
  11   0  14       56.72       56.16     23.76 o 
  12   0  14       11.30       17.65     22.31 o 
 -14   1  14        0.00       -2.42     13.71 o 
 -13   1  14        0.93      -14.37     12.12 o 
 -12   1  14        0.06      -12.32     11.47 o 
 -11   1  14        0.22      -12.46     18.08 o 
 -10   1  14       11.70        0.11     14.32 o 
  -9   1  14       16.58        1.97     11.62 o 
  -8   1  14       74.75       51.35     13.96 o 
  -7   1  14       76.13       85.02     15.96 o 
  -6   1  14        4.30      -13.83      9.22 o 
  -5   1  14       19.97       -7.30      8.00 o 
  -4   1  14       93.39       85.26     12.81 o 
  -3   1  14        1.67       -7.89      8.17 o 
  -2   1  14       11.95       -8.60      8.09 o 
  -1   1  14        6.45        1.31      8.23 o 
   0   1  14        0.58       -3.73      7.80 o 
   1   1  14      390.56      317.98     13.11 o 
   2   1  14       47.67       43.31      9.00 o 
   3   1  14        4.67       -9.87      6.58 o 
   4   1  14       14.71        8.42     13.73 o 
   5   1  14      144.61      153.60     18.56 o 
   6   1  14       12.31       14.70     11.42 o 
   7   1  14       61.78       58.94     14.92 o 
   8   1  14        0.00       -0.78     11.81 o 
   9   1  14      104.15      139.66     20.51 o 
  10   1  14       86.39      102.83     18.89 o 
  11   1  14       18.18       10.95     13.41 o 
  12   1  14        1.47      -17.39     13.09 o 
 -14   2  14        1.05      -13.48     12.90 o 
 -13   2  14        2.81        1.01     12.90 o 
 -12   2  14        1.22       -5.33     12.05 o 
 -11   2  14        1.00      -15.87     10.58 o 
 -10   2  14      112.82      128.97     20.03 o 
  -9   2  14       33.35       35.55     13.40 o 
  -8   2  14       10.68        6.45     10.79 o 
  -7   2  14       42.58       52.50     11.36 o 
  -6   2  14        7.10        9.64      9.34 o 
  -5   2  14       77.67       64.93     16.84 o 
  -4   2  14        5.49       -3.53      7.77 o 
  -3   2  14      476.95      430.37     23.43 o 
  -2   2  14      192.08      166.08     20.90 o 
  -1   2  14        2.66       -1.09     10.51 o 
   0   2  14       72.44       63.46      9.43 o 
   1   2  14       95.18       96.28     17.50 o 
   2   2  14      424.67      361.51     16.76 o 
   3   2  14       13.34        9.66     15.77 o 
   4   2  14      120.72      134.65     33.48 o 
   5   2  14      119.09      119.52     28.62 o 
   6   2  14      317.97      267.13     25.46 o 
   7   2  14        3.09        3.23     14.75 o 
   8   2  14       65.58       71.21     15.83 o 
   9   2  14       45.68       43.76     14.89 o 
  10   2  14        0.29       -4.81     12.15 o 
  11   2  14        2.72        3.06     14.11 o 
 -13   3  14        6.00       -6.27     14.32 o 
 -12   3  14       24.35       17.45     12.79 o 
 -11   3  14       29.24       39.79     14.10 o 
 -10   3  14       14.75       16.51     14.01 o 
  -9   3  14       66.84      105.93     18.84 o 
  -8   3  14        5.08        8.77      9.94 o 
  -7   3  14       90.52       99.40     14.64 o 
  -6   3  14       94.50       87.06     13.80 o 
  -5   3  14        0.56      -13.57      9.11 o 
  -4   3  14      122.50      124.98     15.39 o 
  -3   3  14       15.88       12.81      7.80 o 
  -2   3  14       27.89       17.79      8.11 o 
  -1   3  14      122.78      149.20     15.83 o 
   0   3  14       12.03        2.41      8.91 o 
   1   3  14      145.92      199.47     22.31 o 
   2   3  14        0.27       -2.62     10.93 o 
   3   3  14      109.70      162.19     21.81 o 
   4   3  14       36.06       32.89     15.55 o 
   5   3  14        2.46       -0.38     12.57 o 
   6   3  14        8.10       10.95     15.93 o 
   7   3  14        1.72       -0.48     13.30 o 
   8   3  14        9.30        4.02     16.44 o 
   9   3  14       40.13       34.16     14.35 o 
  10   3  14       29.53       18.13     21.08 o 
 -11   4  14        7.16       12.38     13.36 o 
 -10   4  14        0.19      -13.12     11.02 o 
  -9   4  14        1.49       -0.71     10.48 o 
  -8   4  14        8.16       -5.26     10.39 o 
  -7   4  14        2.41        5.94     11.93 o 
  -6   4  14       22.09       22.02     12.23 o 
  -5   4  14        0.01        2.65      8.89 o 
  -4   4  14        1.12        2.31      8.46 o 
  -3   4  14       68.68       77.39     14.34 o 
  -2   4  14       12.91       -0.87      9.76 o 
  -1   4  14        4.96       -4.13     12.62 o 
   0   4  14       32.70       46.25     16.56 o 
   1   4  14        0.02       -2.17     11.44 o 
   2   4  14       23.49       20.90     14.32 o 
   3   4  14        0.00       -1.61     12.65 o 
   4   4  14      165.31      235.56     86.89 o 
   5   4  14        4.87        0.73     13.69 o 
   6   4  14       27.83       -5.72     13.81 o 
   7   4  14        1.71        3.54     15.81 o 
   8   4  14        7.10       18.77     20.92 o 
   9   4  14        4.76       18.91     16.83 o 
  -9   5  14        9.12       10.82     13.58 o 
  -8   5  14        1.14      -18.29     12.49 o 
  -7   5  14        3.55       10.98     11.27 o 
  -6   5  14       27.63       33.01     11.39 o 
  -5   5  14       47.12       44.67     12.25 o 
  -4   5  14        6.13      -10.57     11.98 o 
  -3   5  14        2.65        5.52     18.69 o 
  -2   5  14        8.81       -4.59     15.04 o 
  -1   5  14       14.37       11.23     20.06 o 
   0   5  14        3.73       -4.21     12.76 o 
   1   5  14       14.96       13.19     17.14 o 
   2   5  14       21.69       -2.38     14.68 o 
   3   5  14        6.27       -1.07     14.63 o 
   4   5  14        8.91       -0.44     14.71 o 
   5   5  14      111.77      160.17     32.16 o 
   6   5  14        2.76        4.00     20.49 o 
   7   5  14        1.63       -7.34     15.80 o 
  -4   6  14       11.33       -7.93     15.15 o 
  -3   6  14       44.09       28.27     17.97 o 
  -2   6  14        1.16      -12.23     14.44 o 
  -1   6  14        3.86      -10.68     15.75 o 
   0   6  14        0.28       -1.42     19.15 o 
   1   6  14        0.02       -2.89     16.25 o 
   2   6  14       22.53        9.62     16.13 o 
 -13   1  15        0.03       -5.52     13.88 o 
 -12   1  15       37.16       37.64     15.72 o 
 -11   1  15       50.97       50.81     16.17 o 
 -10   1  15       69.70       65.23     16.82 o 
  -9   1  15      124.87      128.96     23.98 o 
  -8   1  15      135.68      154.65     32.81 o 
  -7   1  15        8.88       -0.90     10.52 o 
  -6   1  15      177.24      190.60     21.68 o 
  -5   1  15       49.94       42.85     13.16 o 
  -4   1  15       34.82       48.09     11.41 o 
  -3   1  15      240.67      310.90     34.06 o 
  -2   1  15       52.63       10.16     14.46 o 
  -1   1  15      429.62      431.55     28.70 o 
   0   1  15       44.84       31.45     10.42 o 
   1   1  15      131.73      147.62     33.44 o 
   2   1  15       23.64       31.38      8.75 o 
   3   1  15        2.35        0.64     12.55 o 
   4   1  15      217.36      226.91     21.10 o 
   5   1  15        1.23      -18.26     12.18 o 
   6   1  15      124.28      177.09     20.39 o 
   7   1  15       12.15       -3.97     11.56 o 
   8   1  15       90.05      114.28     19.15 o 
   9   1  15        0.08       -8.66     12.60 o 
  10   1  15        3.40      -17.38     11.58 o 
  11   1  15        1.53      -15.76     12.95 o 
 -12   2  15        2.28       -1.32     17.57 o 
 -11   2  15        1.52      -12.00     11.96 o 
 -10   2  15       14.32       28.02     14.09 o 
  -9   2  15        9.33       24.48     13.03 o 
  -8   2  15        3.98      -15.99     10.66 o 
  -7   2  15       71.45       62.75     15.06 o 
  -6   2  15       61.20       55.61     15.47 o 
  -5   2  15       15.23        8.78     10.09 o 
  -4   2  15      114.51      162.47     17.37 o 
  -3   2  15        9.75        0.58      8.85 o 
  -2   2  15       38.22       46.96     13.73 o 
  -1   2  15       21.31       25.68      8.18 o 
   0   2  15       17.45       15.04      8.60 o 
   1   2  15       98.69      124.84     18.29 o 
   2   2  15        1.93       -0.98      8.92 o 
   3   2  15        0.80      -16.41     10.94 o 
   4   2  15      118.64      159.82     27.95 o 
   6   2  15       52.52       62.69     15.21 o 
   7   2  15      143.62      213.63     22.74 o 
   8   2  15       77.78       69.32     19.71 o 
   9   2  15        9.10       11.40     13.18 o 
  10   2  15       16.92       14.94     14.81 o 
 -11   3  15        0.04        0.59     14.42 o 
 -10   3  15       11.19       -7.01     12.09 o 
  -9   3  15        3.67      -10.69     12.11 o 
  -8   3  15        8.48       -1.64     11.96 o 
  -7   3  15      116.27      161.35     17.26 o 
  -6   3  15       23.24       11.55     10.91 o 
  -5   3  15       10.74        9.67     10.77 o 
  -4   3  15        0.38        0.80     11.52 o 
  -3   3  15       26.39       30.59      9.36 o 
  -2   3  15       14.04       10.95      9.54 o 
  -1   3  15        0.03       -8.78      9.19 o 
   0   3  15       12.64        9.84      9.92 o 
   1   3  15       17.53       28.53     17.84 o 
   2   3  15      201.56      198.15     31.74 o 
   3   3  15       86.35      112.43     20.27 o 
   4   3  15       27.40       15.59     15.13 o 
   5   3  15        0.44       -8.54     13.95 o 
   6   3  15       51.67       42.38     26.12 o 
   7   3  15       82.31      115.66     31.81 o 
   8   3  15        4.39       29.56     26.07 o 
   9   3  15       16.94        9.09     18.99 o 
 -10   4  15        8.76       -8.06     14.08 o 
  -9   4  15       13.88        1.84     12.57 o 
  -8   4  15       35.83       46.83     15.94 o 
  -7   4  15        0.48       -3.95     10.55 o 
  -6   4  15       14.14       25.71     11.22 o 
  -5   4  15       47.66       51.61     12.34 o 
  -4   4  15       18.15       10.16      9.72 o 
  -3   4  15       18.88       19.02     11.88 o 
  -2   4  15       40.80       75.57     14.19 o 
  -1   4  15       40.09       20.33     14.74 o 
   0   4  15       17.05       16.70     14.58 o 
   1   4  15        3.64      -15.40     12.48 o 
   2   4  15       31.07       31.82     15.76 o 
   3   4  15       44.35       53.30     17.87 o 
   4   4  15        2.77       -2.91     13.96 o 
   5   4  15       31.70       36.66     17.49 o 
   6   4  15        1.11      -21.92     20.62 o 
   7   4  15        2.75       -6.06     23.01 o 
  -7   5  15        2.35       -7.81     11.82 o 
  -6   5  15       31.24       30.44     12.07 o 
  -5   5  15       60.76       70.76     16.48 o 
  -4   5  15       21.25       15.79     13.66 o 
  -3   5  15       18.94       14.78     17.62 o 
  -2   5  15        4.24        3.68     15.54 o 
  -1   5  15        0.25       -6.17     14.81 o 
   0   5  15        8.43        5.06     14.83 o 
   1   5  15        1.10       -3.49     15.31 o 
   2   5  15       18.25       47.37     17.24 o 
   3   5  15        0.52        3.38     15.80 o 
   4   5  15       13.72        3.98     16.07 o 
 -12   0  16        9.75      -19.53     17.43 o 
 -11   0  16        9.31      -16.79     16.95 o 
 -10   0  16        0.66      -14.11     17.16 o 
  -9   0  16      105.45       95.33     26.82 o 
  -8   0  16       91.19       74.19     23.01 o 
  -7   0  16        0.83      -18.56     15.07 o 
  -6   0  16        5.90      -12.93     14.32 o 
  -5   0  16        1.51      -13.20     14.64 o 
  -4   0  16        5.14       -7.40     14.11 o 
  -3   0  16       46.63       61.05     19.85 o 
  -2   0  16        0.80       -5.20     17.38 o 
  -1   0  16       23.94       28.84     18.64 o 
   0   0  16       37.01        3.38     16.74 o 
   1   0  16        2.08       -2.93     10.31 o 
   2   0  16      121.72      119.80     24.09 o 
   3   0  16       44.22       46.13     18.83 o 
   4   0  16       10.69      -14.97     12.71 o 
   5   0  16        3.25       -1.07     14.80 o 
   6   0  16       24.64       -4.45     17.11 o 
   7   0  16       63.12       56.11     22.05 o 
   8   0  16       98.84      111.37     27.68 o 
   9   0  16        0.02       -3.38     18.67 o 
 -12   1  16        5.59       -5.27     13.14 o 
 -11   1  16        9.13        3.84     19.71 o 
 -10   1  16        0.07       -7.65     12.23 o 
  -9   1  16       22.76       15.91     13.05 o 
  -8   1  16        9.41       13.22     12.76 o 
  -7   1  16       30.66        5.64     12.36 o 
  -6   1  16       20.18        8.45     10.88 o 
  -5   1  16        6.30       -3.76     10.82 o 
  -4   1  16       24.00       24.12     12.07 o 
  -3   1  16      122.93      135.47     15.81 o 
  -2   1  16      153.11      112.87     15.26 o 
  -1   1  16        0.98        1.89      9.86 o 
   0   1  16      128.06      143.08     31.55 o 
   1   1  16        5.48        2.76      7.67 o 
   2   1  16        1.07       -5.33      9.35 o 
   4   1  16       16.53       -1.11     12.36 o 
   5   1  16        4.69       -9.23      9.75 o 
   6   1  16       36.85       37.56     14.55 o 
   7   1  16        5.71       -3.23     11.07 o 
   8   1  16        9.76      -10.75     12.10 o 
   9   1  16        8.50       18.25     15.17 o 
 -11   2  16        0.85       -0.04     18.24 o 
 -10   2  16       51.05       66.60     17.85 o 
  -9   2  16        0.40      -13.48     11.53 o 
  -8   2  16        0.39        1.34     11.61 o 
  -7   2  16       15.98       13.47     13.15 o 
  -6   2  16        0.02       -7.43     11.06 o 
  -5   2  16        9.52        6.21     10.07 o 
  -4   2  16        3.36      -14.11      9.40 o 
  -3   2  16        0.27      -13.36      8.90 o 
  -2   2  16       31.06       27.11     25.18 o 
  -1   2  16        3.30       -4.53      8.37 o 
   0   2  16       18.40        7.72      8.67 o 
   1   2  16       21.30       22.78     10.21 o 
   2   2  16       41.63       26.50     11.10 o 
   3   2  16        0.17      -11.78     12.31 o 
   4   2  16        0.98       15.56     20.87 o 
   6   2  16        1.19        9.92     20.22 o 
   7   2  16        0.07       -8.50     11.95 o 
   8   2  16        0.04       -3.66     12.05 o 
 -10   3  16        2.24        3.61     14.76 o 
  -9   3  16        1.94       -8.59     12.92 o 
  -8   3  16        0.81       -8.45     11.75 o 
  -7   3  16       18.49        0.21     12.29 o 
  -6   3  16        1.07       -6.37     10.31 o 
  -5   3  16      115.80      133.98     21.91 o 
  -4   3  16       85.22       70.83     11.71 o 
  -3   3  16        7.83       13.54     10.05 o 
  -2   3  16       12.19       14.06     10.63 o 
  -1   3  16        3.76        6.47      9.94 o 
   0   3  16        0.27       -8.15      9.32 o 
   1   3  16       12.54        0.65     12.22 o 
   2   3  16       15.91       12.33     14.15 o 
   3   3  16        5.35       -0.71     14.13 o 
   4   3  16       29.72       25.01     17.13 o 
   5   3  16        5.56       14.05     24.08 o 
   6   3  16        0.00       -6.22     19.85 o 
   7   3  16        0.70       -3.71     16.23 o 
  -8   4  16        0.55        3.78     16.25 o 
  -7   4  16        0.31       -8.25     10.93 o 
  -6   4  16        3.27       -0.50     10.61 o 
  -5   4  16       12.28        9.74     12.44 o 
  -4   4  16        9.49      -12.57     11.95 o 
  -3   4  16        0.28       -8.48     10.48 o 
  -2   4  16        0.01      -14.70      9.80 o 
  -1   4  16        0.25       -6.53     13.43 o 
   0   4  16       49.41       64.25     17.87 o 
   1   4  16        3.82      -13.97     12.77 o 
   2   4  16        3.63       13.91     21.99 o 
   3   4  16        3.96        4.17     14.86 o 
   4   4  16       53.40       44.76     18.08 o 
   5   4  16        2.79       -0.77     15.63 o 
  -3   5  16        5.60       -6.82     22.10 o 
  -2   5  16        0.32        6.19     16.55 o 
  -1   5  16        2.92      -13.45     15.29 o 
   0   5  16        0.12      -12.85     13.83 o 
 -10   1  17        7.82       11.72     14.09 o 
  -9   1  17        0.71        1.02     13.59 o 
  -8   1  17        2.77       -4.85     12.36 o 
  -7   1  17        7.55       -3.99     11.62 o 
  -6   1  17       27.88       17.41     12.58 o 
  -5   1  17       13.16       -3.94     12.53 o 
  -4   1  17       32.83       19.10     29.64 o 
  -3   1  17       33.39       35.54     13.73 o 
  -2   1  17       51.47       47.20     15.06 o 
  -1   1  17        4.77        6.46     14.74 o 
   0   1  17      113.27      175.48     36.43 o 
   1   1  17       76.71       79.74     12.22 o 
   2   1  17        2.48        0.54     21.78 o 
   3   1  17       27.55       22.53     18.56 o 
   4   1  17       49.00       77.78     23.55 o 
   5   1  17        2.65       -7.13     17.70 o 
   6   1  17        9.38       -1.57     12.32 o 
   7   1  17        5.92       -0.65     13.25 o 
  -9   2  17        9.91       -4.50     15.64 o 
  -8   2  17        0.35      -12.16     13.61 o 
  -7   2  17       11.03        5.99     12.35 o 
  -6   2  17        0.91       18.33     12.90 o 
  -5   2  17        0.86      -13.35     11.67 o 
  -4   2  17        6.29       -2.56     14.13 o 
  -3   2  17       41.97       39.06     13.01 o 
  -2   2  17       20.83       21.30     25.05 o 
  -1   2  17        0.17        0.13      8.84 o 
   0   2  17       66.48       73.09     18.21 o 
   1   2  17       23.20       11.30     10.13 o 
   2   2  17       47.82       37.55     11.71 o 
   3   2  17        7.04       18.83     22.31 o 
   4   2  17       22.43       14.27     24.35 o 
   5   2  17        1.63        8.74     18.13 o 
   6   2  17       30.24       43.61     24.68 o 
   7   2  17       23.94       50.85     25.10 o 
  -8   3  17        3.83        2.18     14.19 o 
  -7   3  17        0.06      -12.25     14.24 o 
  -6   3  17        2.78       -1.01     12.52 o 
  -5   3  17        4.89       -9.85     14.86 o 
  -4   3  17       43.64       38.31     12.29 o 
  -3   3  17        7.40       11.04     10.47 o 
  -2   3  17       54.30       78.88     13.65 o 
  -1   3  17       42.59       36.52     11.52 o 
   0   3  17        0.34       -3.29      9.59 o 
   1   3  17        1.05      -17.18     13.14 o 
   2   3  17       17.76        5.69     25.91 o 
   3   3  17       13.46       29.14     16.24 o 
   4   3  17      133.87      131.12     35.03 o 
   5   3  17       16.92        2.04     24.84 o 
  -5   4  17        3.84       13.06     12.37 o 
  -4   4  17        1.89       -8.07     11.46 o 
  -3   4  17        1.00        9.73     12.75 o 
  -2   4  17       38.24       31.11     12.87 o 
  -1   4  17        5.08        4.47     15.10 o 
   0   4  17       28.41       44.90     17.81 o 
   1   4  17        0.09       -0.37     15.16 o 
   2   4  17        0.21       -4.78     14.06 o 
  -8   0  18        4.44       -7.03     18.24 o 
  -7   0  18       18.15       -2.68     16.84 o 
  -6   0  18       50.30       72.63     23.98 o 
  -5   0  18        6.23      -10.19     16.74 o 
  -4   0  18       17.85       13.57     18.51 o 
  -3   0  18       47.95       49.78     22.10 o 
  -2   0  18      123.08      107.78     28.54 o 
  -1   0  18      183.47      136.06     28.86 o 
   4   0  18       90.09      170.70     29.83 o 
   5   0  18       36.53       39.16     21.03 o 
  -8   1  18      106.46       74.46     18.90 o 
  -7   1  18        9.22        7.93     12.64 o 
  -6   1  18        7.27        6.33     13.54 o 
  -5   1  18        1.38        9.32     17.19 o 
  -4   1  18        0.01       -2.01     24.94 o 
  -3   1  18        2.44        1.75     13.92 o 
  -2   1  18        6.81        8.26     18.72 o 
  -1   1  18        6.67       -5.79     14.70 o 
   0   1  18        4.97       -3.43      9.02 o 
   1   1  18        2.03        8.64     26.07 o 
   2   1  18       53.54      126.87     32.83 o 
   3   1  18        5.82       -5.15     16.74 o 
   4   1  18       20.75       52.19     22.21 o 
   5   1  18        3.49      -11.10     20.76 o 
  -7   2  18        1.52       -3.91     21.91 o 
  -6   2  18        1.92      -11.56     14.43 o 
  -5   2  18        0.02       -7.88     13.04 o 
  -4   2  18       47.03       45.02     16.26 o 
  -3   2  18       36.35       50.53     24.14 o 
  -2   2  18       15.54        2.70      8.68 o 
  -1   2  18       11.64       19.95      9.64 o 
   0   2  18       16.43       22.23     10.60 o 
   1   2  18       19.72       18.14     13.27 o 
   2   2  18        1.48       28.86     26.23 o 
   3   2  18        5.96       30.95     27.62 o 
   4   2  18       14.44       41.30     27.62 o 
  -4   3  18        1.41        3.01     11.04 o 
  -3   3  18        9.28       -6.57     16.28 o 
  -2   3  18        1.17       -5.04     10.29 o 
  -1   3  18        0.15      -10.57     10.35 o 
   0   3  18       13.08       11.41     11.66 o 
   1   3  18        1.79       -3.07     15.09 o 
  -4   1  19       11.69       -4.19     13.77 o 
  -3   1  19        1.70      -14.86     20.60 o 
  -2   1  19       15.44        2.25     22.42 o 
   1   1  19        9.68       20.92     27.25 o 
                                                 
